# Supplementary material for: iTRAQ-based Protein Profiling and Fruit Quality Changes at Different Development Stages of Oriental Melon
Source: BMC Plant Biol. 2017 Jan 28;17:28. doi: 10.1186/s12870-017-0977-7 (PMC5273850; doi:10.1186/s12870-017-0977-7)
Supplement: Additional file 9: — The proteins differentially expressed in four maturity stages of oriental melon. (XLSX 2405 kb) [file 12870_2017_977_MOESM9_ESM.xlsx]

## Sheet: Sheet1
	protein quantitation								The average of protein quantitation				Difference comparison												Protein annotation information
Protein name	5d_1	5d_2	15d_1	15d_2	25d_1	25d_2	35d_1	35d_2	5d	15d	25d	35d	15d_5d	pvalue.15d_5d	25d_5d	pvalue.25d_5d	35d_5d	pvalue.35d_5d	25d_15d	pvalue.25d_15d	35d_15d	pvalue.35d_15d	35d_25d	pvalue.35d_25d	Molecular weight	number of amino acids	GO ID	GO term	KEGG ID	KEGG term
cmo:103482540	NA	NA	NA	NA	NA	NA	NA	NA	NA	NA	NA	NA	NA	NA	NA	NA	NA	NA	NA	NA	NA	NA	NA	NA	23538.9	212
cmo:103482548	774870	770875	910605	918499	929714	919432	1.34274e+06	1.36475e+06	772872	914552	924573	1.35374e+06	1.18332	0.00258633	1.19628	0.00615513	1.75158	0.00441579	1.01096	0.269178	1.48023	0.00252217	1.46418	0.00135312	150052	1357	GO:0006508,GO:0004177,GO:0004252,GO:0008240,GO:0009507,GO:0005737,GO:0022626,GO:0016020,GO:0005774,GO:0005773	proteolysis|aminopeptidase activity|serine-type endopeptidase activity|tripeptidyl-peptidase activity|chloroplast|cytoplasm|cytosolic ribosome|membrane|vacuolar membrane|vacuole|
cmo:103482554	34458	31863.5	28528.7	30663.8	36585.3	37036.9	34918.4	35143.4	33160.7	29596.3	36811.1	35030.9	0.892509	0.16727	1.11008	0.219814	1.0564	0.389116	1.24377	0.0962368	1.18363	0.131365	0.951639	0.038209	51294.8	449
cmo:103482561	230570	243069	277085	276349	289349	277427	317256	322938	236820	276717	283388	320097	1.16847	0.10595	1.19664	0.0371813	1.35165	0.0364607	1.02411	0.462972	1.15677	0.0349139	1.12954	0.0724821	41598.6	385	GO:0042206,GO:0016628,GO:0008270	halogenated hydrocarbon catabolic process|oxidoreductase activity, acting on the CH-CH group of donors, NAD or NADP as acceptor|zinc ion binding|
cmo:103482564;cmo:103482563;cmo:103483057	49022	49141.3	31436.3	35603.4	35668.3	30327.1	32642.2	33631.6	49081.6	33519.8	32997.7	33136.9	0.68294	0.102373	0.672303	0.127194	0.675139	0.0232894	0.984424	0.883796	0.988576	0.902599	1.00422	0.942442	62058.1	563	GO:0006857,GO:0005215,GO:0016021	oligopeptide transport|transporter activity|integral component of membrane|
cmo:103482575	93738	74709.8	66169.1	86018.9	81003.9	83512.8	130871	133230	84223.9	76094	82258.4	132051	0.903473	0.611777	0.976663	0.9038	1.56785	0.153299	1.08101	0.628968	1.73536	0.145125	1.60532	0.0039527	55641	518	GO:0050832,GO:0033611,GO:0010030,GO:0046686,GO:0009735,GO:0010214,GO:0005524,GO:0050203,GO:0048046,GO:0009507,GO:0009570,GO:0005737,GO:0009506	defense response to fungus|oxalate catabolic process|positive regulation of seed germination|response to cadmium ion|response to cytokinin|seed coat development|ATP binding|oxalate-CoA ligase activity|apoplast|chloroplast|chloroplast stroma|cytoplasm|plasmodesma|
cmo:103482580	25468	27963.7	23312.5	26808.6	23669.2	20880.7	21719	24246.2	26715.9	25060.5	22274.9	22982.6	0.93804	0.528549	0.833772	0.154683	0.860261	0.175075	0.888844	0.338887	0.917083	0.441972	1.03177	0.740822	25039.8	224	GO:0008233	peptidase activity|
cmo:103482587	7030.9	6235.52	8543.6	7332.86	9196.47	10607	12001.2	11415.9	6633.21	7938.23	9901.75	11708.5	1.19674	0.214659	1.49275	0.052922	1.76514	0.0383368	1.24735	0.168975	1.47496	0.09684	1.18247	0.225966	35223.3	316			path:cmo00062,path:cmo01100,path:cmo01212	Fatty acid elongation|Metabolic pathways|Fatty acid metabolism|
cmo:103482590	42079	41210.2	40390	43901.9	40339.2	38110.8	40033.7	41113.8	41644.6	42146	39225	40573.8	1.01204	0.834575	0.941899	0.253579	0.974287	0.269752	0.930694	0.307948	0.962696	0.530929	1.03439	0.427528	109080	966	GO:0045892,GO:0016567,GO:0009966,GO:0009409,GO:0010228,GO:0016874,GO:0046872,GO:0004842,GO:0005737,GO:0005634	negative regulation of transcription, DNA-templated|protein ubiquitination|regulation of signal transduction|response to cold|vegetative to reproductive phase transition of meristem|ligase activity|metal ion binding|ubiquitin-protein transferase activity|cytoplasm|nucleus|
cmo:103482592	497060	512384	396121	396943	406331	403871	518481	527565	504722	396532	405101	523023	0.785645	0.039172	0.802622	0.0368594	1.03626	0.209769	1.02161	0.0648968	1.31899	0.0183268	1.29109	0.0109775	74538.6	663	GO:0006635,GO:0033539,GO:0009695,GO:0055088,GO:0001676,GO:0046686,GO:0009620,GO:0009611,GO:0003995,GO:0003997,GO:0009055,GO:0000062,GO:0050660,GO:0052890,GO:0005777,GO:0009506	fatty acid beta-oxidation|fatty acid beta-oxidation using acyl-CoA dehydrogenase|jasmonic acid biosynthetic process|lipid homeostasis|long-chain fatty acid metabolic process|response to cadmium ion|response to fungus|response to wounding|acyl-CoA dehydrogenase activity|acyl-CoA oxidase activity|electron carrier activity|fatty-acyl-CoA binding|flavin adenine dinucleotide binding|oxidoreductase act…	path:cmo00071,path:cmo00592,path:cmo01040,path:cmo01100,path:cmo01110,path:cmo01212,path:cmo04146	Fatty acid degradation|alpha-Linolenic acid metabolism|Biosynthesis of unsaturated fatty acids|Metabolic pathways|Biosynthesis of secondary metabolites|Fatty acid metabolism|Peroxisome|
cmo:103482595	145120	138002	128572	125940	129555	128754	142569	147205	141561	127256	129154	144887	0.898947	0.110211	0.912358	0.166298	1.02349	0.526898	1.01492	0.373731	1.13855	0.0308168	1.12181	0.0787047	26815.9	253	GO:0009658,GO:0048229,GO:0019761,GO:0009098,GO:0009651,GO:0003861,GO:0009507,GO:0009570,GO:0009536	chloroplast organization|gametophyte development|glucosinolate biosynthetic process|leucine biosynthetic process|response to salt stress|3-isopropylmalate dehydratase activity|chloroplast|chloroplast stroma|plastid|	path:cmo00290,path:cmo00660,path:cmo01100,path:cmo01110,path:cmo01210,path:cmo01230	Valine, leucine and isoleucine biosynthesis|C5-Branched dibasic acid metabolism|Metabolic pathways|Biosynthesis of secondary metabolites|2-Oxocarboxylic acid metabolism|Biosynthesis of amino acids|
cmo:103482596	98473	101040	116693	126373	211261	203105	287132	276508	99756.4	121533	207183	281820	1.2183	0.101581	2.07689	0.00226842	2.82508	0.0010231	1.70474	0.0195088	2.31887	0.0108469	1.36025	0.00780755	22916.5	205	GO:0004866	endopeptidase inhibitor activity|
cmo:103482603	152310	174482	233818	256972	215590	246563	200169	220179	163396	245395	231076	210174	1.50184	0.048567	1.41421	0.0682577	1.28629	0.106154	0.941651	0.540779	0.856473	0.147124	0.909543	0.383684	25094	250	GO:0009992,GO:0015793,GO:0072489,GO:0006833,GO:0015254,GO:0015200,GO:0015250,GO:0042807,GO:0005887,GO:0009705	cellular water homeostasis|glycerol transport|methylammonium transmembrane transport|water transport|glycerol channel activity|methylammonium transmembrane transporter activity|water channel activity|central vacuole|integral component of plasma membrane|plant-type vacuole membrane|
cmo:103482609	100690	100563	91233.8	88886.1	83230.2	91105.1	83249.3	82459.6	100626	90060	87167.7	82854.5	0.894994	0.0738051	0.866251	0.192817	0.823388	0.0139194	0.967885	0.591085	0.919992	0.0701209	0.950518	0.468242	47163.3	427	GO:0034605,GO:0006397,GO:0000166,GO:0008143,GO:0010494,GO:0005634	cellular response to heat|mRNA processing|nucleotide binding|poly(A) binding|cytoplasmic stress granule|nucleus|
cmo:103482614	688720	662149	643321	656632	707876	689936	733940	746730	675435	649977	698906	740335	0.962309	0.265604	1.03475	0.300512	1.09609	0.0937799	1.07528	0.0519101	1.13902	0.0114159	1.05928	0.0794783	26603.2	241	GO:0006605,GO:0005829,GO:0005783,GO:0005789,GO:0016021,GO:0005634,GO:0005886	protein targeting|cytosol|endoplasmic reticulum|endoplasmic reticulum membrane|integral component of membrane|nucleus|plasma membrane|
cmo:103482617	46799	43189.5	101366	111703	136572	128137	136626	152562	44994.3	106534	132355	144594	2.36773	0.00607288	2.94159	0.0028437	3.21362	0.00499421	1.24237	0.0803693	1.35726	0.0548783	1.09248	0.330809	50057.8	440	GO:0005524,GO:0004386,GO:0046872,GO:0003723	ATP binding|helicase activity|metal ion binding|RNA binding|
cmo:103482619	473190	465105	373207	397325	362597	363365	295260	295623	469148	385266	362981	295441	0.821204	0.0817519	0.773703	0.019563	0.62974	0.0114426	0.942157	0.309892	0.76685	0.0747788	0.813931	0.000212354	46956.2	432	GO:0005975,GO:0019752,GO:0004459,GO:0005737	carbohydrate metabolic process|carboxylic acid metabolic process|L-lactate dehydrogenase activity|cytoplasm|	path:cmo00010,path:cmo00270,path:cmo00620,path:cmo00640,path:cmo01100,path:cmo01110	Glycolysis / Gluconeogenesis|Cysteine and methionine metabolism|Pyruvate metabolism|Propanoate metabolism|Metabolic pathways|Biosynthesis of secondary metabolites|
cmo:103482635	38242	38660.9	35843.8	29006.8	52375.3	44839.3	109090	122639	38451.4	32425.3	48607.3	115865	0.84328	0.343991	1.26412	0.204701	3.01328	0.0323807	1.49905	0.100175	3.57329	0.0194901	2.3837	0.0153362	20215.6	182	GO:0006168,GO:0044209,GO:0003999,GO:0005829	adenine salvage|AMP salvage|adenine phosphoribosyltransferase activity|cytosol|	path:cmo00230,path:cmo01100	Purine metabolism|Metabolic pathways|
cmo:103482636	41880	42455.4	57937.4	51652.7	51615	53977.1	54295.6	50828.5	42167.7	54795	52796.1	52562	1.29946	0.133974	1.25205	0.0455421	1.2465	0.0839409	0.963519	0.646168	0.959248	0.616353	0.995567	0.917573	47768.5	429
cmo:103482638	241440	242631	456737	254053	394258	394953	524769	537381	242036	355395	394605	531075	1.46836	0.4515	1.63036	0.000974202	2.1942	0.00700343	1.11033	0.704106	1.49432	0.371292	1.34584	0.0246808	42496.6	404	GO:0006633,GO:0004315],GO:0033818,GO:0009507	fatty acid biosynthetic process|3-oxoacyl-| beta-ketoacyl-acyl-carrier-protein synthase III activity|chloroplast|	path:cmo00061,path:cmo01100,path:cmo01212	Fatty acid biosynthesis|Metabolic pathways|Fatty acid metabolism|
cmo:103482639	140090	138052	174723	185056	219110	229050	186811	190315	139071	179890	224080	188563	1.29351	0.0569141	1.61126	0.0172018	1.35587	0.00197385	1.24566	0.030293	1.04821	0.328583	0.841497	0.0496592	43951.5	405			path:cmo00030,path:cmo01100,path:cmo01110,path:cmo01200,path:cmo01230	Pentose phosphate pathway|Metabolic pathways|Biosynthesis of secondary metabolites|Carbon metabolism|Biosynthesis of amino acids|
cmo:103482641	397430	395741	346635	384751	380407	372867	310422	321778	396586	365693	376637	316100	0.922104	0.358735	0.9497	0.109472	0.797054	0.0474217	1.02993	0.660041	0.864387	0.192282	0.83927	0.0268079	66248.8	592	GO:0009932,GO:0005507,GO:0016491,GO:0031225,GO:0046658,GO:0048046,GO:0005618,GO:0016020,GO:0009505,GO:0005886,GO:0009506,GO:0005774	cell tip growth|copper ion binding|oxidoreductase activity|anchored component of membrane|anchored component of plasma membrane|apoplast|cell wall|membrane|plant-type cell wall|plasma membrane|plasmodesma|vacuolar membrane|
cmo:103482645	324490	344993	450055	348198	740628	723695	1.22614e+06	1.281e+06	334741	399127	732162	1.25357e+06	1.19234	0.406725	2.18725	0.0118478	3.7449	0.00141903	1.83441	0.128529	3.14079	0.0638162	1.71215	0.00709719	54847.6	495	GO:0008234	cysteine-type peptidase activity|
cmo:103482646	225090	234764	221571	217433	259166	250578	357767	373675	229927	219502	254872	365721	0.95466	0.236148	1.10849	0.06679	1.5906	0.00424489	1.16114	0.0309635	1.66614	0.0108247	1.43492	0.00724346	85626.2	777	GO:0003924,GO:0005525,GO:0003746,GO:0009507	GTPase activity|GTP binding|translation elongation factor activity|chloroplast|
cmo:103482656	1605700	1.55453e+06	1.01376e+06	1.20495e+06	916655	922701	900413	915861	1.58011e+06	1.10935e+06	919678	908137	0.702072	0.140849	0.582033	0.014853	0.574729	0.00435762	0.829021	0.27934	0.818618	0.261094	0.987451	0.356923	17124	151	GO:0006412,GO:0003735,GO:0005840	translation|structural constituent of ribosome|ribosome|	path:cmo03010	Ribosome|
cmo:103482657	202110	211200	370377	333289	570391	564869	528395	530630	206655	351833	567630	529513	1.70252	0.0354372	2.74675	0.0100065	2.5623	0.0139984	1.61335	0.0676705	1.50501	0.0810084	0.932848	0.021194	80670.3	710	GO:0009738,GO:0009308,GO:0006809,GO:0052595,GO:0052594,GO:0005507,GO:0052596,GO:0008131,GO:0048038,GO:0052593	abscisic acid-activated signaling pathway|amine metabolic process|nitric oxide biosynthetic process|aliphatic-amine oxidase activity|aminoacetone:oxygen oxidoreductase(deaminating) activity|copper ion binding|phenethylamine:oxygen oxidoreductase (deaminating) activity|primary amine oxidase activity|quinone binding|tryptamine:oxygen oxidoreductase (deaminating) activity|	path:cmo00260,path:cmo00350,path:cmo00360,path:cmo00410,path:cmo00950,path:cmo00960,path:cmo01100,path:cmo01110	Glycine, serine and threonine metabolism|Tyrosine metabolism|Phenylalanine metabolism|beta-Alanine metabolism|Isoquinoline alkaloid biosynthesis|Tropane, piperidine and pyridine alkaloid biosynthesis|Metabolic pathways|Biosynthesis of secondary metabolites|
cmo:103482658	20738	16291.9	17393.7	18492.6	18410.5	16804.4	16216.7	17965.6	18515	17943.2	17607.4	17091.1	0.969117	0.872995	0.950985	0.78034	0.923099	0.651485	0.98129	0.761381	0.952515	0.510398	0.970677	0.704773	17477.3	153			path:cmo03040	Spliceosome|
cmo:103482659	502960	498829	623373	502089	1.24601e+06	1.19361e+06	1.44986e+06	1.51634e+06	500895	562731	1.21981e+06	1.4831e+06	1.12345	0.492883	2.43526	0.0121014	2.9609	0.0104484	2.16766	0.0779863	2.63554	0.0607129	1.21584	0.024434	81281.6	724	GO:0009738,GO:0009308,GO:0006809,GO:0052595,GO:0052594,GO:0005507,GO:0052596,GO:0008131,GO:0048038,GO:0052593	abscisic acid-activated signaling pathway|amine metabolic process|nitric oxide biosynthetic process|aliphatic-amine oxidase activity|aminoacetone:oxygen oxidoreductase(deaminating) activity|copper ion binding|phenethylamine:oxygen oxidoreductase (deaminating) activity|primary amine oxidase activity|quinone binding|tryptamine:oxygen oxidoreductase (deaminating) activity|	path:cmo00260,path:cmo00350,path:cmo00360,path:cmo00410,path:cmo00950,path:cmo00960,path:cmo01100,path:cmo01110	Glycine, serine and threonine metabolism|Tyrosine metabolism|Phenylalanine metabolism|beta-Alanine metabolism|Isoquinoline alkaloid biosynthesis|Tropane, piperidine and pyridine alkaloid biosynthesis|Metabolic pathways|Biosynthesis of secondary metabolites|
cmo:103482664	92084	96890.8	91191.4	94598.1	80470.7	72962.5	62570.9	59576	94487.4	92894.8	76716.6	61073.5	0.983145	0.649629	0.811924	0.0965664	0.646366	0.00652681	0.825844	0.125445	0.657448	0.00710391	0.796092	0.087873	86975.9	787
cmo:103482668	62198	59917.4	64923.3	56295.9	63065	63747.7	75768.5	78179	61057.7	60609.6	63406.3	76973.8	0.992661	0.914394	1.03847	0.273294	1.26067	0.0119835	1.04614	0.62482	1.26999	0.169148	1.21398	0.0324994	31646.9	285	GO:0009658,GO:0004252,GO:0009507,GO:0009941,GO:0009840,GO:0009570,GO:0009534,GO:0010287	chloroplast organization|serine-type endopeptidase activity|chloroplast|chloroplast envelope|chloroplastic endopeptidase Clp complex|chloroplast stroma|chloroplast thylakoid|plastoglobule|
cmo:103482669;cmo:103483349	41651	44167.9	49665.3	44611.5	47118.4	59027	59906.6	54974.4	42909.5	47138.4	53072.7	57440.5	1.09855	0.30104	1.23685	0.303583	1.33865	0.0399186	1.12589	0.489347	1.21855	0.107802	1.0823	0.588468	33692.5	330	GO:0006355,GO:0006351,GO:0003680,GO:0003677,GO:0043565,GO:0098687,GO:0005737,GO:0005739,GO:0005730,GO:0005654,GO:0005634	regulation of transcription, DNA-templated|transcription, DNA-templated|AT DNA binding|DNA binding|sequence-specific DNA binding|chromosomal region|cytoplasm|mitochondrion|nucleolus|nucleoplasm|nucleus|
cmo:103482673;cmo:103483343	38246	35214.6	40734.7	26337.1	29278.1	27644.6	30080	25424.6	36730.3	33535.9	28461.3	27752.3	0.913032	0.693895	0.774874	0.0463852	0.75557	0.136829	0.848682	0.634354	0.827539	0.577405	0.975087	0.79532	?	914	GO:0007018,GO:0005524,GO:0003777,GO:0005737,GO:0005871,GO:0005874	microtubule-based movement|ATP binding|microtubule motor activity|cytoplasm|kinesin complex|microtubule|	path:cmo04144	Endocytosis|
cmo:103482678	NA	NA	NA	NA	NA	NA	NA	NA	NA	NA	NA	NA	NA	NA	NA	NA	NA	NA	NA	NA	NA	NA	NA	NA	37302.9	343	GO:0008643,GO:0016021	carbohydrate transport|integral component of membrane|
cmo:103482680;cmo:103482681	50574	49636.1	63594.7	59059.8	33794	30495.2	22794.2	20907.9	50105.1	61327.2	32144.6	21851	1.22397	0.0989594	0.641544	0.0653481	0.436105	0.0262381	0.524149	0.0129177	0.356302	0.00335273	0.679773	0.0309424	50725.9	441	GO:0016099,GO:0020037,GO:0005506,GO:0016709,GO:0005789,GO:0016021	monoterpenoid biosynthetic process|heme binding|iron ion binding|oxidoreductase activity, acting on paired donors, with incorporation or reduction of molecular oxygen, NAD(P)H as one donor, and incorporation of one atom of oxygen|endoplasmic reticulum membrane|integral component of membrane|
cmo:103482682	45209	52821.9	59098.5	61114.3	52938.4	48960	54404.9	52694.4	49015.4	60106.4	50949.2	53549.6	1.22628	0.216452	1.03945	0.698263	1.09251	0.443859	0.84765	0.107303	0.890914	0.0381186	1.05104	0.403514	56642.9	498	GO:0016099,GO:0020037,GO:0005506,GO:0016709,GO:0005789,GO:0016021	monoterpenoid biosynthetic process|heme binding|iron ion binding|oxidoreductase activity, acting on paired donors, with incorporation or reduction of molecular oxygen, NAD(P)H as one donor, and incorporation of one atom of oxygen|endoplasmic reticulum membrane|integral component of membrane|
cmo:103482694	102030	100168	151927	119566	128576	112834	113078	109019	101099	135746	120705	111048	1.34271	0.24955	1.19393	0.221482	1.09841	0.0760513	0.889197	0.517547	0.81806	0.34755	0.919998	0.42074	78924.5	718	GO:0070062,GO:0005654,GO:0005634	extracellular exosome|nucleoplasm|nucleus|
cmo:103482697	406720	393549	308047	317505	249399	250882	254530	243746	400134	312776	250140	249138	0.781678	0.00834166	0.62514	0.018511	0.622636	0.0044114	0.799742	0.0363045	0.796538	0.0183414	0.995995	0.876985	33573.1	300	GO:0071555,GO:0019305,GO:0010253,GO:0008830,GO:0008831,GO:0010489,GO:0010490,GO:0048046,GO:0005829,GO:0005886,GO:0009506	cell wall organization|dTDP-rhamnose biosynthetic process|UDP-rhamnose biosynthetic process|dTDP-4-dehydrorhamnose 3,5-epimerase activity|dTDP-4-dehydrorhamnose reductase activity|UDP-4-keto-6-deoxy-glucose-3,5-epimerase activity|UDP-4-keto-rhamnose-4-keto-reductase activity|apoplast|cytosol|plasma membrane|plasmodesma|	path:cmo00520	Amino sugar and nucleotide sugar metabolism|
cmo:103482699	100950	94518.1	99498.2	121887	109353	107296	122489	124304	97734.1	110693	108324	123396	1.13259	0.436518	1.10836	0.174439	1.26257	0.0768418	0.978604	0.897273	1.11477	0.463039	1.13914	0.0103186	63167.3	578	GO:0007267,GO:0009553,GO:0010430,GO:0050660,GO:0046593,GO:0016614,GO:0005576	cell-cell signaling|embryo sac development|fatty acid omega-oxidation|flavin adenine dinucleotide binding|mandelonitrile lyase activity|oxidoreductase activity, acting on CH-OH group of donors|extracellular region|
cmo:103482700	49992	51673.1	64158.8	61785.6	60145.3	59307.1	67979.7	64212.8	50832.5	62972.2	59726.2	66096.3	1.23882	0.0141313	1.17496	0.0363005	1.30027	0.0280327	0.948454	0.186595	1.04961	0.311149	1.10665	0.158401	78015.7	696	GO:0055085,GO:0016021	transmembrane transport|integral component of membrane|
cmo:103482703	31479	32137.8	33192.4	25585	27616.7	27985.5	24461.6	22473.5	31808.4	29388.7	27801.1	23467.6	0.923927	0.622949	0.874016	0.0141014	0.737779	0.0736524	0.945979	0.77894	0.798525	0.325019	0.844125	0.148005	38180.1	351			path:cmo03013	RNA transport|
cmo:103482712	NA	NA	NA	NA	NA	NA	NA	NA	NA	NA	NA	NA	NA	NA	NA	NA	NA	NA	NA	NA	NA	NA	NA	NA	36199.2	327	GO:0016485,GO:0004252,GO:0005794,GO:0000139,GO:0016021,GO:0009506	protein processing|serine-type endopeptidase activity|Golgi apparatus|Golgi membrane|integral component of membrane|plasmodesma|
cmo:103482717	125800	127003	196116	184066	258744	247613	263733	271207	126401	190091	253178	267470	1.50387	0.0449834	2.00297	0.0152754	2.11603	0.00542121	1.33188	0.024019	1.40706	0.0305021	1.05645	0.191379	38919.3	350	GO:0045227,GO:0071555,GO:0006012,GO:0033358,GO:0050373,GO:0003978,GO:0005829,GO:0005886	capsule polysaccharide biosynthetic process|cell wall organization|galactose metabolic process|UDP-L-arabinose biosynthetic process|UDP-arabinose 4-epimerase activity|UDP-glucose 4-epimerase activity|cytosol|plasma membrane|	path:cmo00052,path:cmo00520,path:cmo01100	Galactose metabolism|Amino sugar and nucleotide sugar metabolism|Metabolic pathways|
cmo:103482722	27239	24744.2	39564	44896.6	42667.5	40293.7	24572.8	25969.2	25991.6	42230.3	41480.6	25271	1.62477	0.0303981	1.59593	0.0248064	0.972277	0.681058	0.982249	0.843898	0.59841	0.0453199	0.609224	0.00641403	16703.3	149
cmo:103482723	NA	NA	NA	NA	NA	NA	NA	NA	NA	NA	NA	NA	NA	NA	NA	NA	NA	NA	NA	NA	NA	NA	NA	NA	84145.7	754
cmo:103482728	12788	13919.2	14881.3	15613	9991.78	9081.56	10172.3	9223.22	13353.6	15247.2	9536.67	9697.75	1.1418	0.143067	0.714164	0.0351289	0.726227	0.0401694	0.625472	0.0298939	0.636036	0.0335879	1.01689	0.829989	123144	1071
cmo:103482733	39674	36407.2	20456.9	22574	19489.4	18494.9	20847.9	20507	38040.6	21515.5	18992.1	20677.4	0.565592	0.0136184	0.499259	0.0105803	0.543563	0.0382333	0.88272	0.194778	0.96105	0.575768	1.08874	0.164272	68352.7	615	GO:0007601,GO:0046872,GO:0005634	visual perception|metal ion binding|nucleus|	path:cmo03008	Ribosome biogenesis in eukaryotes|
cmo:103482735	589120	565650	612224	601443	659091	669858	763098	771374	577385	606834	664474	767236	1.051	0.208923	1.15083	0.0599717	1.32881	0.0337013	1.09499	0.0175088	1.26433	0.00475061	1.15465	0.00782136	55514.8	513	GO:0050832,GO:0033611,GO:0010030,GO:0046686,GO:0009735,GO:0010214,GO:0005524,GO:0050203,GO:0048046,GO:0009507,GO:0009570,GO:0005737,GO:0009506	defense response to fungus|oxalate catabolic process|positive regulation of seed germination|response to cadmium ion|response to cytokinin|seed coat development|ATP binding|oxalate-CoA ligase activity|apoplast|chloroplast|chloroplast stroma|cytoplasm|plasmodesma|
cmo:103482736	49372	51689.4	30750.8	36867.5	24616	26404.9	27011.1	28901.7	50530.7	33809.1	25510.5	27956.4	0.669081	0.122712	0.504851	0.00685454	0.553256	0.00778195	0.754543	0.166382	0.826888	0.261016	1.09588	0.201059	41064.7	363
cmo:103482738	548910	541949	598976	633685	617645	579951	1.08593e+06	1.15638e+06	545429	616331	598798	1.12115e+06	1.12999	0.130306	1.09785	0.196507	2.05554	0.0223296	0.971552	0.56457	1.81908	0.00517902	1.87234	0.00499332	26769.3	241	GO:0046686,GO:0006979,GO:0009651,GO:0004602,GO:0047066,GO:0048046,GO:0009507,GO:0005829,GO:0005739,GO:0005886	response to cadmium ion|response to oxidative stress|response to salt stress|glutathione peroxidase activity|phospholipid-hydroperoxide glutathione peroxidase activity|apoplast|chloroplast|cytosol|mitochondrion|plasma membrane|	path:cmo00480,path:cmo00590	Glutathione metabolism|Arachidonic acid metabolism|
cmo:103482739	114230	113865	129793	143428	120745	114783	101522	108406	114048	136611	117764	104964	1.19784	0.172671	1.03258	0.427955	0.920353	0.237522	0.862041	0.160531	0.768346	0.0621518	0.89131	0.116202	19334.8	170	GO:0006979,GO:0004602,GO:0004601,GO:0005829,GO:0005634	response to oxidative stress|glutathione peroxidase activity|peroxidase activity|cytosol|nucleus|	path:cmo00480,path:cmo00590	Glutathione metabolism|Arachidonic acid metabolism|
cmo:103482740	7373.4	6773.32	6652.34	7392.13	6191.76	6269.71	10856	7461.91	7073.36	7022.24	6230.73	9158.97	0.992772	0.919793	0.880873	0.200546	1.29485	0.412518	0.887286	0.26327	1.30428	0.399281	1.46997	0.29979	89139.1	792
cmo:103482744	295710	295396	372591	415354	411276	407607	341311	349819	295553	393973	409441	345565	1.333	0.11949	1.38534	0.00786162	1.16921	0.0496626	1.03926	0.595814	0.877129	0.239284	0.843991	0.0270062	54594.5	486	GO:0009755,GO:0046777,GO:0007178,GO:0005524,GO:0001653,GO:0004675,GO:0031625,GO:0005886,GO:0009506	hormone-mediated signaling pathway|protein autophosphorylation|transmembrane receptor protein serine/threonine kinase signaling pathway|ATP binding|peptide receptor activity|transmembrane receptor protein serine/threonine kinase activity|ubiquitin protein ligase binding|plasma membrane|plasmodesma|	path:cmo04075	Plant hormone signal transduction|
cmo:103482745;CON__ENSEMBL:ENSBTAP00000025008	513150	497714	804874	910887	549958	547826	354888	372847	505432	857881	548892	363867	1.69732	0.0608581	1.08599	0.111738	0.719913	0.0142077	0.639823	0.0877435	0.424147	0.0244291	0.662913	0.0370477	49386.3	441	GO:0007017,GO:0051258,GO:0003924,GO:0005525,GO:0005200,GO:0005737,GO:0005874	microtubule-based process|protein polymerization|GTPase activity|GTP binding|structural constituent of cytoskeleton|cytoplasm|microtubule|	path:cmo04145	Phagosome|
cmo:103482747	648450	614620	636678	664266	652368	625757	777950	808588	631535	650472	639062	793269	1.02999	0.480764	1.01192	0.759386	1.2561	0.0259146	0.982459	0.612149	1.21953	0.0207162	1.2413	0.0170918	58891.9	525	GO:0006750,GO:0005524,GO:0004357,GO:0009507	glutathione biosynthetic process|ATP binding|glutamate-cysteine ligase activity|chloroplast|	path:cmo00270,path:cmo00480,path:cmo01100	Cysteine and methionine metabolism|Glutathione metabolism|Metabolic pathways|
cmo:103482748	6501.7	6200.19	3725.72	4660.98	3118.76	4416.93	4251.03	4278.3	6350.95	4193.35	3767.84	4264.67	0.660271	0.152645	0.593272	0.194008	0.671501	0.0348239	0.898529	0.640321	1.01701	0.870412	1.13186	0.571061	70006.4	613
cmo:103482751	92910	94627.1	56013.8	60135.3	52252.1	50437.8	48422.1	45301.2	93768.5	58074.6	51344.9	46861.7	0.61934	0.0356181	0.547571	0.00451217	0.499759	0.020909	0.884121	0.131465	0.806922	0.0482113	0.912683	0.173566	124813	1119	GO:0009060,GO:0007018,GO:0009845,GO:0005524,GO:0003777,GO:0005871,GO:0005874,GO:0005739	aerobic respiration|microtubule-based movement|seed germination|ATP binding|microtubule motor activity|kinesin complex|microtubule|mitochondrion|
cmo:103482753	468740	476480	442912	469510	438414	426004	411691	405588	472610	456211	432209	408640	0.965301	0.42661	0.914515	0.0522674	0.864644	0.0059468	0.947388	0.283496	0.895725	0.147382	0.945467	0.109555	43942.1	387	GO:0006418,GO:0005524,GO:0004831,GO:0005829	tRNA aminoacylation for protein translation|ATP binding|tyrosine-tRNA ligase activity|cytosol|	path:cmo00970	Aminoacyl-tRNA biosynthesis|
cmo:103482754	435040	453493	299690	275294	269673	269045	288553	281893	444266	287492	269359	285223	0.647117	0.0290153	0.606301	0.0259708	0.642009	0.0078188	0.936927	0.371585	0.992108	0.895638	1.0589	0.125334	?	534	GO:0006541,GO:0006177,GO:0005524,GO:0003922,GO:0016462	glutamine metabolic process|GMP biosynthetic process|ATP binding|GMP synthase (glutamine-hydrolyzing) activity|pyrophosphatase activity|	path:cmo00230,path:cmo01100	Purine metabolism|Metabolic pathways|
cmo:103482756	21449	23990	21656.5	19063.1	19892.4	18458.5	23838.4	24045.4	22719.5	20359.8	19175.4	23941.9	0.896137	0.32572	0.844007	0.147028	1.0538	0.511114	0.941828	0.527643	1.17594	0.234652	1.24857	0.102194	86442.2	779	GO:0007049,GO:0051301,GO:0071555,GO:0009252,GO:0008360,GO:0005524,GO:0008765,GO:0005737	cell cycle|cell division|cell wall organization|peptidoglycan biosynthetic process|regulation of cell shape|ATP binding|UDP-N-acetylmuramoylalanyl-D-glutamate-2,6-diaminopimelate ligase activity|cytoplasm|
cmo:103482758	656830	689973	1.323e+06	1.14961e+06	972656	999954	771936	793242	673401	1.2363e+06	986305	782589	1.83591	0.049906	1.46466	0.0128756	1.16214	0.0550856	0.797787	0.182698	0.633009	0.0877511	0.793455	0.00697431	30705.4	286	GO:0005215,GO:0016021,GO:0005886	transporter activity|integral component of membrane|plasma membrane|
cmo:103482761	2002500	1.94125e+06	1.68611e+06	1.84337e+06	1.90529e+06	1.84489e+06	2.26065e+06	2.3101e+06	1.97187e+06	1.76474e+06	1.87509e+06	2.28537e+06	0.894958	0.213806	0.950917	0.153573	1.15899	0.0219562	1.06253	0.38312	1.29502	0.0931585	1.21881	0.0145892	?	986	GO:0004177,GO:0008237,GO:0008270	aminopeptidase activity|metallopeptidase activity|zinc ion binding|	path:cmo00480,path:cmo01100	Glutathione metabolism|Metabolic pathways|
cmo:103482765;cmo:103483264;cmo:103493923	154590	152271	171979	181998	220923	215561	260416	280360	153430	176989	218242	270388	1.15354	0.106264	1.42242	0.00402941	1.76229	0.0343313	1.23308	0.0513364	1.52772	0.0144733	1.23894	0.0831074	20852.2	183	GO:0016567,GO:0006511,GO:0005524,GO:0061630,GO:0031625,GO:0004842,GO:0005737,GO:0005829	protein ubiquitination|ubiquitin-dependent protein catabolic process|ATP binding|ubiquitin protein ligase activity|ubiquitin protein ligase binding|ubiquitin-protein transferase activity|cytoplasm|cytosol|	path:cmo04120	Ubiquitin mediated proteolysis|
cmo:103482767	798420	819256	865644	903680	857188	841175	797632	819046	808838	884662	849181	808339	1.09374	0.0936271	1.04988	0.10311	0.999383	0.976208	0.959893	0.278379	0.913726	0.0915672	0.951904	0.105882	100108	900	GO:0006886,GO:0016192,GO:0008565,GO:0030131,GO:0030665,GO:0005794,GO:0005886,GO:0009506	intracellular protein transport|vesicle-mediated transport|protein transporter activity|clathrin adaptor complex|clathrin-coated vesicle membrane|Golgi apparatus|plasma membrane|plasmodesma|
cmo:103482768	27296	24192.9	22573.1	23741.6	23732.5	23771.4	26639.4	28131.3	25744.5	23157.3	23752	27385.3	0.899506	0.307204	0.922605	0.416249	1.06374	0.475611	1.02568	0.494414	1.18258	0.0462318	1.15297	0.12044	86900.4	768	GO:0006289,GO:0006355,GO:0009411,GO:0006351,GO:0005524,GO:0004003,GO:0003677,GO:0005737,GO:0005634	nucleotide-excision repair|regulation of transcription, DNA-templated|response to UV|transcription, DNA-templated|ATP binding|ATP-dependent DNA helicase activity|DNA binding|cytoplasm|nucleus|	path:cmo03022,path:cmo03420	Basal transcription factors|Nucleotide excision repair|
cmo:103482770	NA	NA	NA	NA	NA	NA	NA	NA	NA	NA	NA	NA	NA	NA	NA	NA	NA	NA	NA	NA	NA	NA	NA	NA	40666.5	380	GO:0004022,GO:0008270,GO:0005737	alcohol dehydrogenase (NAD) activity|zinc ion binding|cytoplasm|	path:cmo00010,path:cmo00071,path:cmo00350,path:cmo01100,path:cmo01110,path:cmo01220	Glycolysis / Gluconeogenesis|Fatty acid degradation|Tyrosine metabolism|Metabolic pathways|Biosynthesis of secondary metabolites|Degradation of aromatic compounds|
cmo:103482773	62380	60958.4	38331.6	46580.6	34830.6	31188.6	30169.3	28595.2	61669.2	42456.1	33009.6	29382.2	0.688449	0.1564	0.535269	0.0472516	0.476449	0.008751	0.7775	0.189363	0.692061	0.146337	0.890111	0.247283	74872.9	678	GO:0016567	protein ubiquitination|
cmo:103482775	NA	NA	NA	NA	NA	NA	NA	NA	NA	NA	NA	NA	NA	NA	NA	NA	NA	NA	NA	NA	NA	NA	NA	NA	58530.8	512
cmo:103482778	646700	643346	454234	508623	435158	432704	404912	411967	645023	481428	433931	408439	0.746374	0.12029	0.672738	9.92e-05	0.633217	0.00648863	0.901341	0.320927	0.84839	0.205993	0.941253	0.0667576	31748.5	289	GO:0001731,GO:0006446,GO:0006413,GO:0000166,GO:0003743,GO:0016282,GO:0033290,GO:0005852	formation of translation preinitiation complex|regulation of translational initiation|translational initiation|nucleotide binding|translation initiation factor activity|eukaryotic 43S preinitiation complex|eukaryotic 48S preinitiation complex|eukaryotic translation initiation factor 3 complex|	path:cmo03013	RNA transport|
cmo:103482781	236910	237933	266841	260408	252830	251839	236944	227303	237422	263624	252335	232124	1.11036	0.0665495	1.06281	0.00237741	0.977686	0.469309	0.957176	0.165683	0.88051	0.0523006	0.919904	0.152113	43978.9	383	GO:0043622,GO:0000911,GO:0006972,GO:0042539,GO:0009861,GO:0009868,GO:0007112,GO:0000165,GO:0016310,GO:0009555,GO:0006468,GO:0009737,GO:0009409,GO:0009620,GO:0009651,GO:0009862,GO:0005524,GO:0016301,GO:0004707,GO:0004672,GO:0009504,GO:0005737,GO:0005829,GO:0005874,GO:0005634	cortical microtubule organization|cytokinesis by cell plate formation|hyperosmotic response|hypotonic salinity response|jasmonic acid and ethylene-dependent systemic resistance|jasmonic acid and ethylene-dependent systemic resistance, jasmonic acid mediated signaling pathway|male meiosis cytokinesis|MAPK cascade|phosphorylation|pollen development|protein phosphorylation|response to abscisic acid|…	path:cmo04933	AGE-RAGE signaling pathway in diabetic complications|
cmo:103482782;cmo:103499344;cmo:103496739	848440	843233	1.00444e+06	992167	1.04909e+06	1.03521e+06	1.21399e+06	1.22764e+06	845836	998301	1.04215e+06	1.22081e+06	1.18025	0.00686569	1.23209	0.00647803	1.44332	0.00141929	1.04392	0.0422174	1.22289	0.00177826	1.17144	0.00343019	54463.6	500	GO:0046686,GO:0009409,GO:0005524,GO:0016656,GO:0009507,GO:0009570,GO:0005739,GO:0010319	response to cadmium ion|response to cold|ATP binding|monodehydroascorbate reductase (NADH) activity|chloroplast|chloroplast stroma|mitochondrion|stromule|	path:cmo00053,path:cmo01100	Ascorbate and aldarate metabolism|Metabolic pathways|
cmo:103482789	77376	66625.8	31180.2	35206	24709.3	21102.9	21035.6	20835.5	72000.9	33193.1	22906.1	20935.5	0.461009	0.0170785	0.318136	0.00897078	0.290767	0.0378505	0.690087	0.0712492	0.630719	0.082082	0.913971	0.468927	53171.4	484	GO:0006855,GO:0009813,GO:1902600,GO:0010231,GO:0010023,GO:0015238,GO:0015299,GO:0022857,GO:0016021,GO:0009705	drug transmembrane transport|flavonoid biosynthetic process|hydrogen ion transmembrane transport|maintenance of seed dormancy|proanthocyanidin biosynthetic process|drug transmembrane transporter activity|solute:proton antiporter activity|transmembrane transporter activity|integral component of membrane|plant-type vacuole membrane|
cmo:103482796	87412	82797.5	35349	37020.2	34890.5	31893.7	40256.1	36574.4	85104.7	36184.6	33392.1	38415.2	0.425177	0.00196149	0.392364	0.00707577	0.451388	0.0114683	0.922826	0.288872	1.06165	0.419379	1.15043	0.167347	29269.1	280	GO:0016491	oxidoreductase activity|
cmo:103482797	626460	614858	671473	772241	769491	749330	851883	865662	620659	721857	759410	858773	1.16305	0.275226	1.22355	0.00947514	1.38365	0.00161559	1.05202	0.585151	1.18967	0.236859	1.13084	0.0264824	28942.2	257	GO:0071786,GO:0012505,GO:0005783,GO:0005789,GO:0071782,GO:0005794,GO:0071458,GO:0005886	endoplasmic reticulum tubular network organization|endomembrane system|endoplasmic reticulum|endoplasmic reticulum membrane|endoplasmic reticulum tubular network|Golgi apparatus|integral component of cytoplasmic side of endoplasmic reticulum membrane|plasma membrane|
cmo:103482802	69045	73944.3	30423.5	35219.5	30441.4	30422.8	31532.4	30380.3	71494.7	32821.5	30432.1	30956.3	0.459076	0.028923	0.425656	0.025541	0.432988	0.00678804	0.927201	0.501235	0.943174	0.581961	1.01723	0.530497	54276.4	474	GO:0020037,GO:0005506,GO:0004497,GO:0016705,GO:0030659,GO:0016021	heme binding|iron ion binding|monooxygenase activity|oxidoreductase activity, acting on paired donors, with incorporation or reduction of molecular oxygen|cytoplasmic vesicle membrane|integral component of membrane|
cmo:103482806	NA	NA	NA	NA	NA	NA	NA	NA	NA	NA	NA	NA	NA	NA	NA	NA	NA	NA	NA	NA	NA	NA	NA	NA	7576.69	66
cmo:103482810	70879	69638.7	40763.6	28849.6	46595.7	26451.6	27474	25045.6	70258.8	34806.6	36523.6	26259.8	0.495405	0.14975	0.519844	0.246376	0.373758	0.0247695	1.04933	0.951187	0.754449	0.352268	0.718981	0.488044	48293.9	437
cmo:103482812	38543	38389	34218.7	37085.3	27118.6	24429.8	26140	27646.7	38466	35652	25774.2	26893.4	0.926844	0.306607	0.670052	0.0818793	0.699146	0.0486284	0.722939	0.0439133	0.75433	0.0373259	1.04342	0.558862	51963.2	450	GO:0071554,GO:0016413,GO:0005794,GO:0016021	cell wall organization or biogenesis|O-acetyltransferase activity|Golgi apparatus|integral component of membrane|
cmo:103482817	300540	292215	415665	457812	304695	286882	258138	253128	296377	436739	295789	255633	1.47359	0.0607942	0.998014	0.952432	0.862525	0.0183316	0.677266	0.0321853	0.585322	0.0489595	0.864242	0.103891	48763.9	445	GO:0005975,GO:0004650,GO:0016021	carbohydrate metabolic process|polygalacturonase activity|integral component of membrane|
cmo:103482819;cmo:103493091	201140	195879	204415	204094	113163	115439	116278	109135	198509	204254	114301	112706	1.02894	0.275152	0.575797	0.00136241	0.567764	0.0164633	0.559602	0.0104359	0.551795	0.0337755	0.986049	0.728206	69201.5	624	GO:0030245,GO:0071555,GO:0030246,GO:0008810,GO:0005576	cellulose catabolic process|cell wall organization|carbohydrate binding|cellulase activity|extracellular region|
cmo:103482821	92274	104207	85584.3	95076.4	88997.5	86120.6	68663.1	69135.3	98240.4	90330.3	87559.1	68899.2	0.919482	0.410089	0.891273	0.298082	0.701333	0.107699	0.969321	0.671059	0.762748	0.121443	0.786889	0.0360268	74249	664	GO:0006631,GO:0001676,GO:0005524,GO:0004467,GO:0005794,GO:0005886	fatty acid metabolic process|long-chain fatty acid metabolic process|ATP binding|long-chain fatty acid-CoA ligase activity|Golgi apparatus|plasma membrane|	path:cmo00061,path:cmo00071,path:cmo01100,path:cmo01212,path:cmo04146	Fatty acid biosynthesis|Fatty acid degradation|Metabolic pathways|Fatty acid metabolism|Peroxisome|
cmo:103482824	29604	32647.7	36200.1	31609	38934.8	35923.3	40513	38947.7	31125.9	33904.6	37429	39730.3	1.08927	0.42791	1.20251	0.104539	1.27644	0.089947	1.10395	0.35498	1.17183	0.234006	1.06149	0.350608	34556.2	309
cmo:103482825	34480	40204.2	31856.1	23606.9	25114.1	27016.6	27266.2	26101.8	37342.1	27731.5	26065.3	26684	0.742632	0.251981	0.698014	0.0901868	0.714582	0.122885	0.939919	0.790372	0.962229	0.884469	1.02374	0.641729	46464.2	413
cmo:103482826	281780	284748	300538	302147	280215	284757	278603	279842	283264	301342	282486	279223	1.06382	0.0224935	0.997253	0.803936	0.985733	0.185126	0.937426	0.0562314	0.926597	0.00242504	0.988448	0.374298	79243.8	710	GO:0042742,GO:0046686,GO:0016887,GO:0005524,GO:0005215,GO:0005829	defense response to bacterium|response to cadmium ion|ATPase activity|ATP binding|transporter activity|cytosol|
cmo:103482827	113470	114811	129148	150824	155927	155357	143741	148928	114141	139986	155642	146334	1.22643	0.232698	1.3636	0.00623447	1.28205	0.0288028	1.11184	0.393627	1.04535	0.651466	0.940197	0.174491	80485.2	720	GO:0009435,GO:0005524,GO:0016810,GO:0003952,GO:0005829	NAD biosynthetic process|ATP binding|hydrolase activity, acting on carbon-nitrogen (but not peptide) bonds|NAD+ synthase (glutamine-hydrolyzing) activity|cytosol|	path:cmo00760,path:cmo01100	Nicotinate and nicotinamide metabolism|Metabolic pathways|
cmo:103482828	3602500	3.44667e+06	2.46257e+06	2.97432e+06	2.50015e+06	2.42687e+06	2.83578e+06	2.92309e+06	3.52458e+06	2.71844e+06	2.46351e+06	2.87944e+06	0.771281	0.203858	0.69895	0.00902384	0.816958	0.023837	0.90622	0.498551	1.05922	0.630035	1.16884	0.0180534	73470.7	665	GO:0005524,GO:0005788	ATP binding|endoplasmic reticulum lumen|	path:cmo03060,path:cmo04141	Protein export|Protein processing in endoplasmic reticulum|
cmo:103482837	137820	135046	164547	167053	170419	172442	163410	159071	136433	165800	171430	161240	1.21525	0.00580055	1.25652	0.0067718	1.18183	0.012675	1.03396	0.0796621	0.972499	0.244693	0.940559	0.0968464	140448	1274
cmo:103482842	904270	882519	1.26745e+06	1.41354e+06	1.02628e+06	1.02841e+06	1.01943e+06	1.06958e+06	893394	1.34049e+06	1.02735e+06	1.04451e+06	1.50045	0.0733519	1.14994	0.0537224	1.16915	0.0540505	0.766396	0.129328	0.779198	0.0968748	1.0167	0.62067	38206.3	348	GO:0006012,GO:0003978	galactose metabolic process|UDP-glucose 4-epimerase activity|	path:cmo00052,path:cmo00520,path:cmo01100	Galactose metabolism|Amino sugar and nucleotide sugar metabolism|Metabolic pathways|
cmo:103482851	229180	239862	212618	223091	181166	184253	194592	191671	234521	217854	182710	193132	0.928932	0.156224	0.779075	0.0354514	0.823515	0.052507	0.838678	0.0609731	0.886518	0.101176	1.05704	0.04027	51656.4	474	GO:0005886	plasma membrane|
cmo:103482854	656410	619280	542077	521219	492725	502230	549935	565111	637845	531648	497478	557523	0.833506	0.0461707	0.779935	0.052821	0.874073	0.0921251	0.935728	0.136579	1.04867	0.199643	1.1207	0.0272436	41592	370
cmo:103482855	42236	43797.1	53710.9	39290.1	50583.7	48988	43489	45889.4	43016.6	46500.5	49785.8	44689.2	1.08099	0.746175	1.15736	0.027315	1.03888	0.376314	1.07065	0.697819	0.961046	0.887813	0.897628	0.0984056	28671	255
cmo:103482857	416230	392985	384472	454916	426763	421942	447519	450651	404608	419694	424352	449085	1.03729	0.761023	1.0488	0.335122	1.10993	0.166049	1.0111	0.890964	1.07003	0.552654	1.05828	0.0230932	42813.7	402	GO:0006189,GO:0005524,GO:0004641,GO:0009507,GO:0005739	'de novo' IMP biosynthetic process|ATP binding|phosphoribosylformylglycinamidine cyclo-ligase activity|chloroplast|mitochondrion|	path:cmo00230,path:cmo01100,path:cmo01110	Purine metabolism|Metabolic pathways|Biosynthesis of secondary metabolites|
cmo:103482861	129150	120875	88322.4	95417.6	81637.5	81201.5	73158.9	79413.3	125012	91870	81419.5	76286.1	0.734888	0.0276604	0.651292	0.0477828	0.610229	0.0128366	0.886247	0.196801	0.83037	0.08121	0.936951	0.353242	43509.5	391
cmo:103482868	5175.1	6977.52	6105.49	4789.85	7027.54	4261.21	6159.23	4759.16	6076.31	5447.67	5644.37	5459.2	0.896543	0.640849	0.928915	0.784408	0.89844	0.651051	1.03611	0.971122	1.00212	0.995337	0.967193	0.974151	103683	915	GO:0043161,GO:0016579,GO:0061136,GO:0004197,GO:0004843	proteasome-mediated ubiquitin-dependent protein catabolic process|protein deubiquitination|regulation of proteasomal protein catabolic process|cysteine-type endopeptidase activity|ubiquitin-specific protease activity|
cmo:103482869	106740	95901.1	68552.9	72996.3	59957	60717.3	67788.4	65492.6	101321	70774.6	60337.1	66640.5	0.698522	0.0458173	0.595507	0.0624733	0.657719	0.0593965	0.852525	0.112899	0.941588	0.270908	1.10447	0.0796751	44576.9	410	GO:0005975,GO:0071555,GO:0006952,GO:0042973,GO:0031225,GO:0046658,GO:0005618,GO:0005576,GO:0005886	carbohydrate metabolic process|cell wall organization|defense response|glucan endo-1,3-beta-D-glucosidase activity|anchored component of membrane|anchored component of plasma membrane|cell wall|extracellular region|plasma membrane|
cmo:103482870	161300	159474	83273.6	77031	89002.8	81925.2	77521.6	78319.8	160387	80152.3	85464	77920.7	0.499743	0.0321841	0.532861	0.0383619	0.48583	0.000122524	1.06627	0.377322	0.972158	0.608187	0.911738	0.266436	67095.7	615	GO:0019252,GO:0004373,GO:0009011,GO:0009501,GO:0009507	starch biosynthetic process|glycogen (starch) synthase activity|starch synthase activity|amyloplast|chloroplast|
cmo:103482875	55745	60962.2	53489.5	31876.2	34879.9	39535	32543.8	30340.9	58353.6	42682.8	37207.4	31442.4	0.731452	0.405127	0.63762	0.0350181	0.538825	0.0101088	0.871719	0.752976	0.736652	0.480849	0.845056	0.179033	45193.8	405	GO:0006486,GO:0008378,GO:0000139,GO:0016021	protein glycosylation|galactosyltransferase activity|Golgi membrane|integral component of membrane|
cmo:103482876	188480	191006	143429	141493	124877	127605	146961	144059	189743	142461	126241	145510	0.750812	0.00110233	0.665327	0.00254973	0.76688	0.0038547	0.886143	0.018551	1.0214	0.238231	1.15264	0.0107656	24587.3	234	GO:0006412,GO:0019843,GO:0003735,GO:0009507,GO:0009941,GO:0009570,GO:0022626,GO:0016020	translation|rRNA binding|structural constituent of ribosome|chloroplast|chloroplast envelope|chloroplast stroma|cytosolic ribosome|membrane|	path:cmo03010	Ribosome|
cmo:103482884	167060	165600	247297	268805	319496	321155	270585	265243	166330	258051	320325	267914	1.55144	0.0578849	1.92584	0.000305388	1.61074	0.00397544	1.24133	0.11969	1.03822	0.522942	0.83638	0.0257905	56708.1	498	GO:0005975,GO:0006516,GO:0004560,GO:0048046,GO:0005773	carbohydrate metabolic process|glycoprotein catabolic process|alpha-L-fucosidase activity|apoplast|vacuole|	path:cmo00511	Other glycan degradation|
cmo:103482886	187150	164435	227560	181115	199311	199876	230620	228546	175792	204338	199594	229583	1.16238	0.406389	1.13539	0.295684	1.30599	0.148741	0.976784	0.905927	1.12355	0.476081	1.15025	0.0117005	38423.6	355	GO:0009809,GO:0045551,GO:0052747,GO:0008270,GO:0005829	lignin biosynthetic process|cinnamyl-alcohol dehydrogenase activity|sinapyl alcohol dehydrogenase activity|zinc ion binding|cytosol|	path:cmo00940,path:cmo01100,path:cmo01110	Phenylpropanoid biosynthesis|Metabolic pathways|Biosynthesis of secondary metabolites|
cmo:103482891;cmo:103484214	159080	162869	115730	131216	119011	117258	97813.7	99091.1	160974	123473	118135	98452.4	0.767037	0.136843	0.733871	0.00442071	0.611603	0.00285696	0.956761	0.622447	0.797357	0.170365	0.833392	0.00315456	73080.9	636	GO:0008168,GO:0005789,GO:0016021	methyltransferase activity|endoplasmic reticulum membrane|integral component of membrane|
cmo:103482892	31047	34129.7	28626.9	26563.9	31557.2	31723.2	31964.3	35681.8	32588.3	27595.4	31640.2	33823.1	0.846788	0.117109	0.970905	0.655794	1.03789	0.663495	1.14657	0.16757	1.22568	0.108378	1.06899	0.445813	41673.6	364
cmo:103482893	153380	135196	132113	124494	121551	113985	102931	105751	144288	128303	117768	104341	0.889218	0.28568	0.816199	0.14463	0.723144	0.110528	0.917884	0.189857	0.813236	0.0538487	0.88599	0.126562	65889.4	599	GO:0005829,GO:0005875,GO:0005886	cytosol|microtubule associated complex|plasma membrane|
cmo:103482905	36764	38565.7	34890.7	28113.1	28000.4	29106.1	28153.7	23798.9	37664.8	31501.9	28553.2	25976.3	0.836375	0.327546	0.758087	0.0138316	0.689671	0.119149	0.906396	0.546569	0.824595	0.305177	0.909751	0.445176	34376.8	313	GO:0015031,GO:0016491,GO:0009706	protein transport|oxidoreductase activity|chloroplast inner membrane|
cmo:103482908	59985	60378.4	61112.7	57683.5	54233.8	52816.8	59760.9	55154.6	60181.7	59398.1	53525.3	57457.7	0.986979	0.721254	0.889395	0.0582741	0.954738	0.448002	0.901128	0.129071	0.967334	0.572778	1.07347	0.310821	45576.6	405	GO:0006412,GO:0003735,GO:0005840	translation|structural constituent of ribosome|ribosome|	path:cmo03010	Ribosome|
cmo:103482915	8715.3	8362.43	8666.07	7419.3	7537.75	8267.47	7677.26	7847.1	8538.86	8042.68	7902.61	7762.18	0.941892	0.564889	0.925487	0.31191	0.909042	0.0858976	0.982583	0.881763	0.965124	0.747501	0.982231	0.777285	35553	325	GO:0000918,GO:0010020,GO:0016887,GO:0005524,GO:0030899,GO:0042802,GO:0042803,GO:0009507,GO:0009941,GO:0009706,GO:0009570	barrier septum site selection|chloroplast fission|ATPase activity|ATP binding|calcium-dependent ATPase activity|identical protein binding|protein homodimerization activity|chloroplast|chloroplast envelope|chloroplast inner membrane|chloroplast stroma|
cmo:103482923	1539400	1.44466e+06	1.03825e+06	1.18706e+06	970931	982561	860412	869638	1.49203e+06	1.11265e+06	976746	865025	0.74573	0.0971486	0.654642	0.0411073	0.579764	0.0324394	0.877854	0.304814	0.777444	0.164984	0.885619	0.00451989	21950.3	194	GO:0006412,GO:0019843,GO:0003735,GO:0005840	translation|rRNA binding|structural constituent of ribosome|ribosome|	path:cmo03010	Ribosome|
cmo:103482924	199550	194238	177950	181318	172226	173357	182601	187289	196894	179634	172792	184945	0.912339	0.0393101	0.877588	0.0532487	0.939314	0.0778532	0.961909	0.121084	1.02957	0.216888	1.07034	0.100172	19260.1	169	GO:0006888,GO:0043547,GO:0017112,GO:0005801,GO:0005783,GO:0005794,GO:0030008	ER to Golgi vesicle-mediated transport|positive regulation of GTPase activity|Rab guanyl-nucleotide exchange factor activity|cis-Golgi network|endoplasmic reticulum|Golgi apparatus|TRAPP complex|
cmo:103482928	590600	570311	647076	693971	840028	801579	1.15307e+06	1.22408e+06	580455	670524	820804	1.18857e+06	1.15517	0.103915	1.41407	0.00930674	2.04765	0.00600442	1.22412	0.0525833	1.7726	0.00699587	1.44806	0.0123916	61710.8	555	GO:0004029	aldehyde dehydrogenase (NAD) activity|	path:cmo00250,path:cmo00330,path:cmo01100	Alanine, aspartate and glutamate metabolism|Arginine and proline metabolism|Metabolic pathways|
cmo:103482937	36858	36707.8	41922.8	48300.4	57575.8	46326.5	84756.4	85642.6	36782.9	45111.6	51951.2	85199.5	1.22643	0.214771	1.41237	0.197214	2.31628	0.00102073	1.15161	0.414587	1.88864	0.0690033	1.63999	0.135425	31021.9	294	GO:0006032,GO:0000272,GO:0004568,GO:0005615	chitin catabolic process|polysaccharide catabolic process|chitinase activity|extracellular space|	path:cmo00520,path:cmo01100	Amino sugar and nucleotide sugar metabolism|Metabolic pathways|
cmo:103482938	37118	38915.2	31600	26301.2	28940.2	26764.4	30880	31939.7	38016.6	28950.6	27852.3	31409.8	0.761525	0.186255	0.732635	0.0336952	0.826214	0.0287014	0.962063	0.771113	1.08495	0.519518	1.12773	0.159286	50041.6	449	GO:0005524,GO:0004386,GO:0003723	ATP binding|helicase activity|RNA binding|
cmo:103482940	21974	22167.3	23510.8	22388.8	24426	25966	28208.4	28626.2	22070.6	22949.8	25196	28417.3	1.03983	0.351843	1.14161	0.138825	1.28756	0.00322104	1.09787	0.14625	1.23824	0.0539002	1.12785	0.141786	24315.9	223
cmo:103482945	26933	28278.1	25049.3	28730.6	27526.9	24523.2	26617.5	25813.9	27605.6	26889.9	26025.1	26215.7	0.974077	0.75308	0.942747	0.476781	0.949653	0.238605	0.967836	0.756066	0.974926	0.793303	1.00733	0.904091	25560	225
cmo:103482951	51633	53591	50913.1	52267.9	51405.6	52921.9	49495.5	49057.9	52612	51590.5	52163.7	49276.7	0.980583	0.490319	0.991479	0.755383	0.936605	0.160805	1.01111	0.630564	0.95515	0.1492	0.944654	0.13516	?	750	GO:0006397,GO:0000381,GO:0043484,GO:0006417,GO:0008380,GO:0009845,GO:0000166,GO:0003723,GO:0005737,GO:0000932,GO:0005634	mRNA processing|regulation of alternative mRNA splicing, via spliceosome|regulation of RNA splicing|regulation of translation|RNA splicing|seed germination|nucleotide binding|RNA binding|cytoplasm|cytoplasmic mRNA processing body|nucleus|
cmo:103482953	33998	38892.6	28746.3	35208.2	33039	29278.9	34400.8	34681.6	36445.3	31977.3	31158.9	34541.2	0.877404	0.400922	0.854951	0.227428	0.947754	0.584306	0.974409	0.86916	1.08018	0.565998	1.10855	0.331682	91342.1	831	GO:0010304,GO:0009408,GO:0005524,GO:0004176,GO:0046872,GO:0004222,GO:0009507,GO:0009941,GO:0009535,GO:0016021,GO:0005743,GO:0005739,GO:0009536	PSII associated light-harvesting complex II catabolic process|response to heat|ATP binding|ATP-dependent peptidase activity|metal ion binding|metalloendopeptidase activity|chloroplast|chloroplast envelope|chloroplast thylakoid membrane|integral component of membrane|mitochondrial inner membrane|mitochondrion|plastid|
cmo:103482955	NA	NA	NA	NA	NA	NA	NA	NA	NA	NA	NA	NA	NA	NA	NA	NA	NA	NA	NA	NA	NA	NA	NA	NA	84907.4	752
cmo:103482957	49297	45212.7	51061.4	42458.2	44005.1	42222.2	46944.2	50051.9	47254.9	46759.8	43113.6	48498	0.989524	0.908617	0.912364	0.245454	1.02631	0.676024	0.922023	0.553958	1.03717	0.740309	1.12489	0.110627	40230.8	365	GO:0006597,GO:0016768	spermine biosynthetic process|spermine synthase activity|	path:cmo00270,path:cmo00330,path:cmo00410,path:cmo00480,path:cmo01100	Cysteine and methionine metabolism|Arginine and proline metabolism|beta-Alanine metabolism|Glutathione metabolism|Metabolic pathways|
cmo:103482960	90235	93150.1	98450.7	77866.3	88159.8	81026.4	88811.2	78083.8	91692.6	88158.5	84593.1	83447.5	0.961458	0.762007	0.922573	0.278515	0.910079	0.365103	0.959557	0.816515	0.946562	0.752717	0.986457	0.867572	137796	1205
cmo:103482961	4578.3	3925.34	4889.9	4524.91	5072.8	5333.28	4808.31	4604.47	4251.82	4707.4	5203.04	4706.39	1.10715	0.38583	1.22372	0.203554	1.10691	0.393454	1.10529	0.182456	0.999785	0.995338	0.904547	0.0963201	21359.4	204
cmo:103482963	576450	567692	450864	444902	460924	437397	586820	594849	572071	447883	449160	590835	0.782915	0.00188638	0.785147	0.0513626	1.0328	0.0891152	1.00285	0.939309	1.31917	0.00117966	1.31542	0.0473036	35684.1	313	GO:0032502,GO:0009880,GO:0010286,GO:0010450,GO:0009965,GO:0009555,GO:0006457,GO:0009735,GO:0009408,GO:0048833,GO:0048448,GO:0005737,GO:0005829	developmental process|embryonic pattern specification|heat acclimation|inflorescence meristem growth|leaf morphogenesis|pollen development|protein folding|response to cytokinin|response to heat|specification of floral organ number|stamen morphogenesis|cytoplasm|cytosol|
cmo:103482964	28684	39255.9	46609.5	43565.2	63274.5	62557	43386.9	37920.5	33970	45087.3	62915.7	40653.7	1.32727	0.300941	1.8521	0.155302	1.19675	0.425675	1.39542	0.0578568	0.901665	0.336094	0.646161	0.0949109	?	605	GO:0042545,GO:0043086,GO:0045490,GO:0045330,GO:0030599,GO:0046910,GO:0071944,GO:0005618,GO:0016021	cell wall modification|negative regulation of catalytic activity|pectin catabolic process|aspartyl esterase activity|pectinesterase activity|pectinesterase inhibitor activity|cell periphery|cell wall|integral component of membrane|
cmo:103482965	443790	423214	416282	465918	471976	452362	546837	560990	433502	441100	462169	553914	1.01753	0.827164	1.06613	0.183349	1.27776	0.025616	1.04777	0.546265	1.25576	0.138936	1.19851	0.0303372	87453.1	775
cmo:103482966	92974	95818.5	67802	70775.7	70921.3	60792	75198.1	75710.5	94396.2	69288.8	65856.7	75454.3	0.734021	0.0104472	0.697662	0.1224	0.799336	0.0342127	0.950466	0.61194	1.08898	0.149218	1.14574	0.32177	48041.6	424	GO:0006306,GO:0031047,GO:0070921,GO:0080188,GO:0042803,GO:0000419	DNA methylation|gene silencing by RNA|regulation of production of siRNA involved in chromatin silencing by small RNA|RNA-directed DNA methylation|protein homodimerization activity|DNA-directed RNA polymerase V complex|
cmo:103482973	564370	567868	765824	819460	857575	882241	720473	731653	566119	792642	869908	726063	1.40013	0.0619708	1.53662	0.0159325	1.28253	0.00799042	1.09748	0.183934	0.916004	0.221987	0.834643	0.0184017	76465.5	689	GO:0006607,GO:0006606,GO:0000059,GO:0000060,GO:0006610,GO:0008139,GO:0008565,GO:0009507,GO:0005737,GO:0031965,GO:0034399,GO:0005634	NLS-bearing protein import into nucleus|protein import into nucleus|protein import into nucleus, docking|protein import into nucleus, translocation|ribosomal protein import into nucleus|nuclear localization sequence binding|protein transporter activity|chloroplast|cytoplasm|nuclear membrane|nuclear periphery|nucleus|	path:cmo03013	RNA transport|
cmo:103482974	174130	177864	140425	132786	132603	142173	131595	139894	175997	136606	137388	135745	0.776181	0.0441163	0.780627	0.0680563	0.771289	0.0510662	1.00573	0.913808	0.993697	0.891552	0.988037	0.821828	38842.8	356	GO:0006869,GO:0001666,GO:0010288,GO:0000062,GO:0032791,GO:0008289,GO:0005783,GO:0005789,GO:0009514,GO:0016021,GO:0005778,GO:0005886	lipid transport|response to hypoxia|response to lead ion|fatty-acyl-CoA binding|lead ion binding|lipid binding|endoplasmic reticulum|endoplasmic reticulum membrane|glyoxysome|integral component of membrane|peroxisomal membrane|plasma membrane|
cmo:103482976;cmo:103496059	57609	60196.7	45525.4	37282.9	43934.7	38752.9	45149.1	42399.9	58902.9	41404.2	41343.8	43774.5	0.702922	0.159819	0.701898	0.0831513	0.743164	0.0220657	0.998542	0.99089	1.05725	0.654767	1.05879	0.517321	43294.1	392	GO:0031122,GO:0005524,GO:0008568,GO:0030054,GO:0005777,GO:0045211	cytoplasmic microtubule organization|ATP binding|microtubule-severing ATPase activity|cell junction|peroxisome|postsynaptic membrane|
cmo:103482978	484330	464667	359902	412031	266153	261177	274922	277295	474498	385967	263665	276109	0.81342	0.175586	0.555671	0.00766634	0.581896	0.0191956	0.68313	0.106974	0.71537	0.126472	1.04719	0.086456	50419.5	460
cmo:103482987	45037	45710	52470.8	49463.5	60041.5	65468.3	57590.4	56892.1	45373.5	50967.2	62754.9	57241.3	1.12328	0.141427	1.38307	0.0772796	1.26156	0.00204587	1.23128	0.0710756	1.1231	0.145707	0.91214	0.277301	15183.2	134	GO:0055114,GO:0020037,GO:0046872,GO:0009535,GO:0005783,GO:0005789,GO:0016021,GO:0005886,GO:0005774,GO:0005773	oxidation-reduction process|heme binding|metal ion binding|chloroplast thylakoid membrane|endoplasmic reticulum|endoplasmic reticulum membrane|integral component of membrane|plasma membrane|vacuolar membrane|vacuole|
cmo:103482989	158580	157232	143427	158402	157955	150443	166666	177173	157906	150915	154199	171920	0.955727	0.520176	0.976523	0.501406	1.08875	0.215143	1.02176	0.736354	1.13918	0.178721	1.11492	0.114705	34678.2	321	GO:0005975,GO:0006098,GO:0017057,GO:0009507	carbohydrate metabolic process|pentose-phosphate shunt|6-phosphogluconolactonase activity|chloroplast|	path:cmo00030,path:cmo01100,path:cmo01110,path:cmo01200	Pentose phosphate pathway|Metabolic pathways|Biosynthesis of secondary metabolites|Carbon metabolism|
cmo:103482992	79125	80478.6	92177.3	73431.9	74087.4	111330	133047	53839.6	79801.8	82804.6	92708.8	93443.5	1.03763	0.833056	1.16174	0.639648	1.17094	0.917647	1.11961	0.722588	1.12848	0.96053	1.00792	0.904772	27853.6	253	GO:0005975,GO:0006098,GO:0017057,GO:0009507	carbohydrate metabolic process|pentose-phosphate shunt|6-phosphogluconolactonase activity|chloroplast|	path:cmo00030,path:cmo01100,path:cmo01110,path:cmo01200	Pentose phosphate pathway|Metabolic pathways|Biosynthesis of secondary metabolites|Carbon metabolism|
cmo:103482996	256570	266233	212329	210284	219902	218150	268945	289327	261401	211306	219026	279136	0.80836	0.0423965	0.837892	0.056202	1.06784	0.292963	1.03653	0.0316585	1.321	0.0787492	1.27444	0.092153	26903.8	253
cmo:103483000	310310	322694	318233	333312	326729	315762	361321	373013	316502	325772	321246	367167	1.02929	0.444743	1.01499	0.62448	1.16008	0.03035	0.986104	0.68084	1.12706	0.0625676	1.14295	0.0295149	46258.5	411	GO:0043161,GO:0006511,GO:0043130,GO:0031625,GO:0005829,GO:0005634	proteasome-mediated ubiquitin-dependent protein catabolic process|ubiquitin-dependent protein catabolic process|ubiquitin binding|ubiquitin protein ligase binding|cytosol|nucleus|	path:cmo04141	Protein processing in endoplasmic reticulum|
cmo:103483009	107550	111444	95835.8	97377.8	86303	85672.4	87814.4	82998	109497	96606.8	85987.7	85406.2	0.882278	0.0535549	0.785298	0.0390553	0.779987	0.027447	0.890079	0.0191048	0.88406	0.121744	0.993237	0.841595	96187.2	869
cmo:103483010	54270	52075.2	62784	64760.6	63783.1	54093.9	51793.5	48092.8	53172.6	63772.3	58938.5	49943.1	1.19934	0.0237751	1.10844	0.431704	0.939264	0.306575	0.924202	0.497896	0.783148	0.0614793	0.847377	0.265159	20016.9	181	GO:0006457,GO:0005829,GO:0016272	protein folding|cytosol|prefoldin complex|
cmo:103483012	1336400	1.27404e+06	1.71419e+06	1.82103e+06	1.34368e+06	1.31712e+06	976971	959992	1.30522e+06	1.76761e+06	1.3304e+06	968481	1.35426	0.0182825	1.01929	0.564016	0.742007	0.0303726	0.752654	0.0468604	0.547904	0.0211977	0.727963	0.00189848	105299	956	GO:0006754,GO:1902600,GO:0051453,GO:0005524,GO:0008553,GO:0046872,GO:0005887,GO:0043231,GO:0016020,GO:0005886	ATP biosynthetic process|hydrogen ion transmembrane transport|regulation of intracellular pH|ATP binding|hydrogen-exporting ATPase activity, phosphorylative mechanism|metal ion binding|integral component of plasma membrane|intracellular membrane-bounded organelle|membrane|plasma membrane|	path:cmo00190	Oxidative phosphorylation|
cmo:103483035	25959	25082.4	20485.8	15656.1	18083.2	21917.5	22384.1	23939.8	25520.7	18070.9	20000.3	23161.9	0.70809	0.226338	0.783691	0.226457	0.907575	0.164021	1.10677	0.593413	1.28172	0.293514	1.15808	0.342571	82744	720	GO:0006301,GO:0070534,GO:0061630,GO:0031625,GO:0005737,GO:0005634	postreplication repair|protein K63-linked ubiquitination|ubiquitin protein ligase activity|ubiquitin protein ligase binding|cytoplasm|nucleus|
cmo:103483054	20744	20005	13763.9	15467.7	12129	12438.1	10149.7	12121.5	20374.5	14615.8	12283.6	11135.6	0.717358	0.0870165	0.602888	0.00329101	0.546544	0.0817484	0.840429	0.195021	0.761884	0.142101	0.906542	0.453414	57235.9	535			path:cmo03040	Spliceosome|
cmo:103483059	277550	266471	179729	184914	182821	173598	197526	201241	272010	182322	178209	199384	0.670276	0.00607586	0.655156	0.00735106	0.733	0.0180888	0.977442	0.536306	1.09358	0.0464044	1.11882	0.112849	40265.8	363	GO:0042545,GO:0045490,GO:0045330,GO:0030599,GO:0005618,GO:0005576	cell wall modification|pectin catabolic process|aspartyl esterase activity|pectinesterase activity|cell wall|extracellular region|
cmo:103483062	109280	107123	127289	144533	140250	144046	163740	147842	108202	135911	142148	155791	1.25609	0.167099	1.31373	0.00513351	1.43982	0.0793326	1.04589	0.594274	1.14627	0.239963	1.09598	0.313433	44142.8	394	GO:0042609,GO:0005829,GO:0030140	CD4 receptor binding|cytosol|trans-Golgi network transport vesicle|	path:cmo04144	Endocytosis|
cmo:103483070	NA	NA	NA	NA	NA	NA	NA	NA	NA	NA	NA	NA	NA	NA	NA	NA	NA	NA	NA	NA	NA	NA	NA	NA	74969.3	696	GO:0005975,GO:0016901,GO:0048038,GO:0031225,GO:0046658,GO:0005886	carbohydrate metabolic process|oxidoreductase activity, acting on the CH-OH group of donors, quinone or similar compound as acceptor|quinone binding|anchored component of membrane|anchored component of plasma membrane|plasma membrane|
cmo:103483071	113690	119995	141128	115908	181976	174499	300435	304072	116843	128518	178237	302254	1.09993	0.521111	1.52545	0.00805434	2.58685	0.0133272	1.38687	0.17076	2.35184	0.071618	1.69579	0.0162498	54715.2	488	GO:0030245,GO:0009835,GO:0008810	cellulose catabolic process|fruit ripening|cellulase activity|
cmo:103483083	46998	48731.7	57330.9	60218.4	61801.4	59545.3	47598.4	50246.6	47864.8	58774.6	60673.3	48922.5	1.22793	0.0264555	1.2676	0.0117988	1.0221	0.583088	1.0323	0.415797	0.832374	0.0381773	0.806326	0.0302125	43389.2	392	GO:0006607,GO:0006606,GO:0000059,GO:0000060,GO:0006610,GO:0008139,GO:0008565,GO:0009507,GO:0005737,GO:0031965,GO:0034399,GO:0005634	NLS-bearing protein import into nucleus|protein import into nucleus|protein import into nucleus, docking|protein import into nucleus, translocation|ribosomal protein import into nucleus|nuclear localization sequence binding|protein transporter activity|chloroplast|cytoplasm|nuclear membrane|nuclear periphery|nucleus|	path:cmo03013	RNA transport|
cmo:103483084	80399	76179.2	54307.8	56262.2	66391.3	58802.9	66190.2	69530.9	78289.1	55285	62597.1	67860.5	0.706165	0.0138399	0.799563	0.125555	0.866794	0.060294	1.13226	0.274331	1.22747	0.0270908	1.08408	0.386923	26608.4	229	GO:0006397,GO:0008380,GO:0000166,GO:0003723,GO:0005829,GO:0005730,GO:0005681	mRNA processing|RNA splicing|nucleotide binding|RNA binding|cytosol|nucleolus|spliceosomal complex|	path:cmo03040	Spliceosome|
cmo:103483086;cmo:103483087;cmo:103483085;cmo:103504216;cmo:103487033;cmo:103485081;cmo:103498027;cmo:103487032;cmo:103485078;cmo:103503281	128570	131413	101626	105411	141427	144349	149753	157777	129991	103519	142888	153765	0.796351	0.016633	1.09921	0.0244041	1.18289	0.0637036	1.38031	0.0106382	1.48538	0.00957919	1.07612	0.184213	59244.9	516
cmo:103483088	21898	18267.5	21777.8	23537.3	29323.8	36002.7	34974.9	30164.9	20082.7	22657.5	32663.2	32569.9	1.12821	0.383066	1.62643	0.0727789	1.62178	0.0572863	1.44161	0.14234	1.43749	0.079525	0.997142	0.99811	64544.6	582	GO:0006952,GO:0005886,GO:0009506	defense response|plasma membrane|plasmodesma|
cmo:103483095	22627	24055.1	14967.8	15744.6	15267	16182.6	16035.9	15946.2	23341.1	15356.2	15724.8	15991.1	0.657903	0.00999189	0.673697	0.0113382	0.685104	0.0497105	1.02401	0.603785	1.04135	0.350549	1.01693	0.660034	?	642
cmo:103483100	624570	709077	572712	527012	534594	542176	431354	434975	666823	549862	538385	433164	0.824599	0.146799	0.807388	0.181432	0.649594	0.0921987	0.979127	0.711459	0.787769	0.107354	0.804562	0.00386689	16411.7	148	GO:0006241,GO:0006183,GO:0006228,GO:0005524,GO:0046872,GO:0004550	CTP biosynthetic process|GTP biosynthetic process|UTP biosynthetic process|ATP binding|metal ion binding|nucleoside diphosphate kinase activity|	path:cmo00230,path:cmo00240,path:cmo01100,path:cmo01110	Purine metabolism|Pyrimidine metabolism|Metabolic pathways|Biosynthesis of secondary metabolites|
cmo:103483102	14151	12632.6	16013.1	13634	16867.6	14716.2	16144.9	18666.8	13391.8	14823.6	15791.9	17405.8	1.10691	0.426802	1.17922	0.20977	1.29974	0.112046	1.06533	0.606128	1.1742	0.276389	1.1022	0.433172	64479.7	566	GO:0006915,GO:0042742,GO:0009873,GO:0043069,GO:0009626,GO:0009723,GO:0009751,GO:0009507,GO:0005783,GO:0016021	apoptotic process|defense response to bacterium|ethylene-activated signaling pathway|negative regulation of programmed cell death|plant-type hypersensitive response|response to ethylene|response to salicylic acid|chloroplast|endoplasmic reticulum|integral component of membrane|
cmo:103483104	5974.3	6309.31	5150.81	4926.14	5754.94	5578.65	5953.85	5009.33	6141.8	5038.48	5666.8	5481.59	0.820358	0.032995	0.92266	0.156385	0.892505	0.391432	1.1247	0.0602352	1.08795	0.516631	0.967318	0.743619	54887.7	486
cmo:103483105	144980	149703	147121	144293	144430	140434	121736	125820	147341	145707	142432	123778	0.988906	0.625313	0.96668	0.255005	0.840078	0.0170215	0.977524	0.327007	0.849502	0.0246198	0.869034	0.0244853	17897.2	152	GO:0005634	nucleus|	path:cmo03013,path:cmo03015,path:cmo03040	RNA transport|mRNA surveillance pathway|Spliceosome|
cmo:103483111;cmo:103495745	287440	259518	177685	234834	197991	183394	172410	187610	273479	206259	190693	180010	0.754205	0.258195	0.697284	0.0355301	0.658224	0.0264044	0.924529	0.70611	0.872738	0.523823	0.943982	0.418225	11506.7	113	GO:0006414,GO:0003735,GO:0005829,GO:0022626,GO:0005634	translational elongation|structural constituent of ribosome|cytosol|cytosolic ribosome|nucleus|	path:cmo03010	Ribosome|
cmo:103483112	NA	NA	NA	NA	NA	NA	NA	NA	NA	NA	NA	NA	NA	NA	NA	NA	NA	NA	NA	NA	NA	NA	NA	NA	217389	1965
cmo:103483120	82763	79775.8	71189	63840	71169.5	67195.9	63030.2	68795.7	81269.4	67514.5	69182.7	65913	0.830749	0.152327	0.851276	0.0567655	0.811042	0.0927007	1.02471	0.730068	0.976278	0.770135	0.952737	0.461457	8434.76	81	GO:0006886,GO:0016021,GO:0005784	intracellular protein transport|integral component of membrane|Sec61 translocon complex|	path:cmo03060,path:cmo04141,path:cmo04145	Protein export|Protein processing in endoplasmic reticulum|Phagosome|
cmo:103483121	876270	863452	735497	764652	705306	700816	691843	694191	869861	750075	703061	693017	0.862292	0.0549103	0.808245	0.00815117	0.796698	0.0151477	0.937321	0.17827	0.923931	0.151393	0.985714	0.0886205	263993	2381	GO:0031047,GO:0033147,GO:0048387,GO:0000122,GO:0010606,GO:1900153,GO:0060213,GO:0006417,GO:0006351,GO:0030331,GO:0042974,GO:0030014,GO:0000932,GO:0005634	gene silencing by RNA|negative regulation of intracellular estrogen receptor signaling pathway|negative regulation of retinoic acid receptor signaling pathway|negative regulation of transcription from RNA polymerase II promoter|positive regulation of cytoplasmic mRNA processing body assembly|positive regulation of nuclear-transcribed mRNA catabolic process, deadenylation-dependent decay|positive …	path:cmo03018	RNA degradation|
cmo:103483128	64473	65067.4	95783.8	111121	107815	103327	83528.2	88065.6	64770.2	103452	105571	85796.9	1.59722	0.0996305	1.62993	0.0216568	1.32463	0.0533441	1.02048	0.81182	0.829336	0.214861	0.812695	0.0286208	39981.1	364	GO:0005975,GO:0006108,GO:0006099,GO:0030060,GO:0005737	carbohydrate metabolic process|malate metabolic process|tricarboxylic acid cycle|L-malate dehydrogenase activity|cytoplasm|	path:cmo00020,path:cmo00270,path:cmo00620,path:cmo00630,path:cmo00710,path:cmo01100,path:cmo01110,path:cmo01200	Citrate cycle (TCA cycle)|Cysteine and methionine metabolism|Pyruvate metabolism|Glyoxylate and dicarboxylate metabolism|Carbon fixation in photosynthetic organisms|Metabolic pathways|Biosynthesis of secondary metabolites|Carbon metabolism|
cmo:103483136	5662.9	4650.68	6762.87	5490.83	5230.31	6511.11	5428.65	5205.03	5156.79	6126.85	5870.71	5316.84	1.18811	0.353839	1.13844	0.475765	1.03104	0.782129	0.958194	0.801656	0.867794	0.408672	0.905655	0.548469	29288.8	260	GO:0055114,GO:0010207,GO:0006457,GO:0000413,GO:0016491,GO:0003755,GO:0009507,GO:0009543,GO:0009579,GO:0031977	oxidation-reduction process|photosystem II assembly|protein folding|protein peptidyl-prolyl isomerization|oxidoreductase activity|peptidyl-prolyl cis-trans isomerase activity|chloroplast|chloroplast thylakoid lumen|thylakoid|thylakoid lumen|
cmo:103483140	14684	15164.4	15284.3	17908.1	14009.9	14411.8	13891	13556.6	14924.2	16596.2	14210.8	13723.8	1.11203	0.410678	0.952199	0.151826	0.919566	0.0602704	0.856269	0.2981	0.826923	0.248686	0.965728	0.205675	36668.2	329
cmo:103483142;cmo:103484953;cmo:103503386	6881.7	8425.44	4152.61	4915.81	4133.88	3185.63	4948.09	4496.37	7653.57	4534.21	3659.76	4722.23	0.592431	0.061303	0.478176	0.0514357	0.616997	0.088366	0.807143	0.312257	1.04147	0.710346	1.29031	0.267474	28392.9	250	GO:0006412,GO:0003735,GO:0005840	translation|structural constituent of ribosome|ribosome|	path:cmo03010	Ribosome|
cmo:103483143	282920	286577	239614	245095	237501	233885	259614	264828	284749	242354	235693	262221	0.851116	0.0144682	0.827725	0.00320067	0.920887	0.0296902	0.972516	0.195704	1.08198	0.0358334	1.11255	0.0163405	53343.8	483
cmo:103483145	12991	11342.1	16416.2	18599.2	30061.2	31730.2	41781.4	39297.6	12166.5	17507.7	30895.7	40539.5	1.439	0.0591692	2.5394	0.02467	3.33205	0.0148954	1.7647	0.038956	2.31553	0.0195321	1.31214	0.0227759	50103	441	GO:0051365,GO:0055075,GO:0043266,GO:0009409,GO:0010555,GO:0009651,GO:0009611,GO:0007165,GO:0005524,GO:0004674,GO:0005737,GO:0005634	cellular response to potassium ion starvation|potassium ion homeostasis|regulation of potassium ion transport|response to cold|response to mannitol|response to salt stress|response to wounding|signal transduction|ATP binding|protein serine/threonine kinase activity|cytoplasm|nucleus|
cmo:103483149	64921	51807.1	75819.9	47016.2	65991.8	71447.3	71970.7	74714.4	58364.1	61418	68719.6	73342.6	1.05233	0.925828	1.17743	0.357155	1.25664	0.278445	1.11888	0.662596	1.19415	0.547298	1.06727	0.318265	15888.8	144	GO:0055114,GO:0020037,GO:0046872,GO:0009535,GO:0005783,GO:0005789,GO:0016021,GO:0005886,GO:0005774,GO:0005773	oxidation-reduction process|heme binding|metal ion binding|chloroplast thylakoid membrane|endoplasmic reticulum|endoplasmic reticulum membrane|integral component of membrane|plasma membrane|vacuolar membrane|vacuole|
cmo:103483156	110020	105285	153446	150663	145264	138300	129036	138631	107653	152054	141782	133834	1.41245	0.0196657	1.31703	0.0145515	1.2432	0.0516515	0.932443	0.182264	0.88017	0.155714	0.94394	0.327821	29861.1	268
cmo:103483157	395550	373818	776376	748711	851873	860086	780447	827040	384684	762543	855979	803743	1.98226	0.00489185	2.22515	0.0190424	2.08936	0.00301405	1.12253	0.0818862	1.05403	0.287672	0.938975	0.26606	34222	309
cmo:103483158	333830	330849	711986	731647	836192	838957	677993	649977	332340	721816	837574	663985	2.17192	0.00529118	2.52024	0.000872692	1.99791	0.0148074	1.16037	0.0548777	0.919881	0.0980159	0.792747	0.056261	32982	302
cmo:103483159	39969	44645.2	68250.6	77821.4	53228.8	56771.7	36432.7	35249	42307.1	73036	55000.3	35840.9	1.72633	0.0255879	1.30002	0.0775237	0.84716	0.18369	0.753057	0.0986578	0.490729	0.0462771	0.651649	0.0187736	29478.4	268
cmo:103483160	61802	56407.2	159717	168899	208973	193006	171107	175912	59104.6	164308	200989	173510	2.77996	0.00613025	3.40057	0.00266211	2.93563	0.0167015	1.22325	0.0644037	1.056	0.264682	0.863277	0.138947	30777.3	281
cmo:103483164	219660	221159	145750	146421	135347	130225	128129	130981	220410	146085	132786	129555	0.662791	0.000263622	0.60245	0.0203562	0.587792	0.0070144	0.908959	0.12253	0.886843	0.0492565	0.97567	0.409172	29854	253	GO:0000398,GO:0008380,GO:0000166,GO:0003723,GO:0016607,GO:0005681	mRNA splicing, via spliceosome|RNA splicing|nucleotide binding|RNA binding|nuclear speck|spliceosomal complex|	path:cmo03040	Spliceosome|
cmo:103483166	38507	40432.2	44528	32994.4	34617.7	35839.2	39443.3	38011.6	39469.6	38761.2	35228.4	38727.5	0.982051	0.878634	0.892546	0.0737819	0.981196	0.604601	0.908859	0.67296	0.999129	0.957033	1.09932	0.0651929	119279	1087	GO:0005975,GO:0042352,GO:0005524,GO:0050201,GO:0047341,GO:0046872,GO:0005737	carbohydrate metabolic process|GDP-L-fucose salvage|ATP binding|fucokinase activity|fucose-1-phosphate guanylyltransferase activity|metal ion binding|cytoplasm|	path:cmo00051,path:cmo00520,path:cmo01100	Fructose and mannose metabolism|Amino sugar and nucleotide sugar metabolism|Metabolic pathways|
cmo:103483168	50432	50907.7	43601.8	43942.4	50581.9	51656.5	45714.1	51677.6	50669.8	43772.1	51119.2	48695.8	0.863869	0.00205022	1.00887	0.553946	0.961041	0.620229	1.16785	0.0243762	1.11249	0.336258	0.952593	0.560375	18305.4	157
cmo:103483171	22092	20547.5	18685.8	17795.9	18167.7	18020.7	19752.6	19755.5	21319.7	18240.8	18094.2	19754.1	0.855584	0.085358	0.848706	0.135184	0.926562	0.284503	0.991961	0.803805	1.08296	0.188463	1.09173	0.0293855	83632.5	736
cmo:103483173	NA	NA	NA	NA	NA	NA	NA	NA	NA	NA	NA	NA	NA	NA	NA	NA	NA	NA	NA	NA	NA	NA	NA	NA	22625.4	198	GO:0009443,GO:0008615,GO:0010181,GO:0004733	pyridoxal 5'-phosphate salvage|pyridoxine biosynthetic process|FMN binding|pyridoxamine-phosphate oxidase activity|
cmo:103483174	21692	23103.1	19767.5	24011	22748.8	21403.8	20855.2	22734.5	22397.5	21889.3	22076.3	21794.8	0.977308	0.828484	0.985658	0.773551	0.97309	0.659789	1.00854	0.918033	0.995685	0.996614	0.98725	0.827008	274977	2491
cmo:103483177	813360	814595	780516	802171	809282	968437	836648	806372	813978	791343	888860	821510	0.972193	0.285953	1.092	0.52118	1.00925	0.709618	1.12323	0.425948	1.03812	0.255484	0.924229	0.554832	109378	977	GO:0006611,GO:0006606,GO:0005049,GO:0005829,GO:0016020,GO:0005635,GO:0009506	protein export from nucleus|protein import into nucleus|nuclear export signal receptor activity|cytosol|membrane|nuclear envelope|plasmodesma|
cmo:103483178	6401.7	7095.03	5522.44	4505.15	8094.41	6809.71	6104.38	5442.36	6748.36	5013.79	7452.06	5773.37	0.742964	0.160493	1.10428	0.456454	0.855521	0.181111	1.48631	0.0996904	1.1515	0.3689	0.774735	0.153303	?	619	GO:0006355,GO:0006351,GO:0003700,GO:0044212,GO:0005634	regulation of transcription, DNA-templated|transcription, DNA-templated|transcription factor activity, sequence-specific DNA binding|transcription regulatory region DNA binding|nucleus|
cmo:103483183	601900	605149	457892	447394	388485	398432	345338	346484	603525	452643	393458	345911	0.75	0.019156	0.651934	0.0142874	0.573152	0.000151214	0.869246	0.0149748	0.764203	0.0246006	0.879156	0.0584473	51003.4	474	GO:0030163,GO:0009737,GO:0009414,GO:0009627,GO:0004190,GO:0070001,GO:0003677,GO:0005783,GO:0005576	protein catabolic process|response to abscisic acid|response to water deprivation|systemic acquired resistance|aspartic-type endopeptidase activity|aspartic-type peptidase activity|DNA binding|endoplasmic reticulum|extracellular region|
cmo:103483188	48375	46312.6	49919.5	41014.5	43894.2	47935.1	42100.3	40583.7	47343.8	45467	45914.6	41342	0.960358	0.726746	0.969813	0.608299	0.873229	0.0438125	1.00984	0.915019	0.909274	0.52362	0.90041	0.220305	41993.9	366
cmo:103483189	381110	351068	531120	600522	654480	661734	482089	490641	366089	565821	658107	486365	1.54558	0.0376738	1.79767	0.0410372	1.32854	0.0796695	1.1631	0.24073	0.859573	0.242476	0.739036	0.00285003	27280.3	245
cmo:103483190	44838	47724.4	45188.5	48123.1	50034.6	45245.5	49320.5	48453.1	46281.2	46655.8	47640.1	48886.8	1.00809	0.872535	1.02936	0.689111	1.0563	0.311516	1.0211	0.772293	1.04782	0.361539	1.02617	0.685667	25328.8	224	GO:0045454,GO:0006662,GO:0016671,GO:0015035,GO:0009507	cell redox homeostasis|glycerol ether metabolic process|oxidoreductase activity, acting on a sulfur group of donors, disulfide as acceptor|protein disulfide oxidoreductase activity|chloroplast|
cmo:103483198	257970	262825	286327	310747	373156	362548	418889	423792	260398	298537	367852	421340	1.14647	0.171654	1.41266	0.00492042	1.61807	0.00145975	1.23218	0.0936843	1.41135	0.0701491	1.14541	0.0398651	46494.5	442	GO:0006032,GO:0042742,GO:0009772,GO:0004568,GO:0008061,GO:0009507,GO:0009941,GO:0009534,GO:0009535,GO:0005576,GO:0016021	chitin catabolic process|defense response to bacterium|photosynthetic electron transport in photosystem II|chitinase activity|chitin binding|chloroplast|chloroplast envelope|chloroplast thylakoid|chloroplast thylakoid membrane|extracellular region|integral component of membrane|
cmo:103483199	9315.8	8893.84	7662.48	6317.54	6592.49	7181.85	4509.08	4511.9	9104.82	6990.01	6887.17	4510.49	0.767726	0.203997	0.756432	0.0507382	0.495396	0.0209838	0.985288	0.929538	0.645277	0.139465	0.654912	0.0643027	48359.7	428
cmo:103483202	26287	31306	53493.3	48617	53389	59832.4	36489.2	37067.3	28796.5	51055.2	56610.7	36778.3	1.77296	0.0497235	1.96589	0.0328774	1.27718	0.212872	1.10881	0.304377	0.720363	0.085357	0.649669	0.0790414	53292.5	482	GO:0050505	hydroquinone glucosyltransferase activity|
cmo:103483208	22997	22767.3	23362.5	26718.8	24466.4	22713.6	25068.5	23618.8	22882.2	25040.7	23590	24343.6	1.09433	0.414208	1.03093	0.568889	1.06387	0.280114	0.942068	0.54636	0.972163	0.766304	1.03195	0.577082	64419.2	575	GO:0009864,GO:0009694,GO:2000030,GO:0009733,GO:0009416,GO:0010046,GO:0010224,GO:0009611,GO:0080123	induced systemic resistance, jasmonic acid mediated signaling pathway|jasmonic acid metabolic process|regulation of response to red or far red light|response to auxin|response to light stimulus|response to mycotoxin|response to UV-B|response to wounding|jasmonate-amino synthetase activity|	path:cmo04075	Plant hormone signal transduction|
cmo:103483212	80101	85118.8	120852	136675	175139	175645	94218.2	86812.7	82609.9	128764	175392	90515.4	1.55869	0.0478312	2.12313	0.0253397	1.0957	0.226512	1.36212	0.12418	0.702959	0.0539627	0.516075	0.0390625	10616.1	94
cmo:103483214	78718	83807.2	109501	105070	93809.1	89582.9	92445	96769.6	81262.6	107286	91696	94607.3	1.32024	0.0259659	1.12839	0.0995965	1.16422	0.0681874	0.85469	0.0376079	0.881826	0.0560132	1.03175	0.437176	27529.8	247
cmo:103483216	9461.5	8343.13	6508.7	9647.97	7622.57	7564.04	9538.81	7004.45	8902.32	8078.33	7593.31	8271.63	0.907441	0.66504	0.852958	0.241382	0.929155	0.687458	0.93996	0.864038	1.02393	0.91323	1.08933	0.716507	67017.5	577	GO:0051301,GO:0007067,GO:0016567,GO:0031347,GO:0030071,GO:0005680	cell division|mitotic nuclear division|protein ubiquitination|regulation of defense response|regulation of mitotic metaphase/anaphase transition|anaphase-promoting complex|	path:cmo04120	Ubiquitin mediated proteolysis|
cmo:103483225	85100	73817.8	96825.6	51827.8	97784.8	40156	42455.7	41511.4	79458.9	74326.7	68970.4	41983.6	0.93541	0.781099	0.868001	0.690633	0.528368	0.0650591	0.927936	0.844604	0.564852	0.34247	0.608719	0.533377	53216.8	474	GO:0051641,GO:0000911,GO:0031122,GO:0048366,GO:0007020,GO:0009624,GO:0048768,GO:0010103,GO:0003924,GO:0005525,GO:0005938,GO:0005618,GO:0005737,GO:0000930,GO:0005874,GO:0005739,GO:0005635,GO:0005886	cellular localization|cytokinesis by cell plate formation|cytoplasmic microtubule organization|leaf development|microtubule nucleation|response to nematode|root hair cell tip growth|stomatal complex morphogenesis|GTPase activity|GTP binding|cell cortex|cell wall|cytoplasm|gamma-tubulin complex|microtubule|mitochondrion|nuclear envelope|plasma membrane|
cmo:103483229;cmo:103487775	241630	253167	151247	151017	153650	167864	176651	178908	247398	151132	160757	177780	0.610886	0.0299511	0.64979	0.0286196	0.718597	0.0327599	1.06368	0.400584	1.17632	0.0229728	1.10589	0.255859	38535.2	354	GO:0055085,GO:0016021,GO:0005743	transmembrane transport|integral component of membrane|mitochondrial inner membrane|
cmo:103483236	604350	576161	752807	771298	835030	840264	711871	724923	590255	762053	837647	718397	1.29106	0.0261023	1.41913	0.0401525	1.21709	0.0497371	1.0992	0.0660615	0.942713	0.067924	0.857637	0.0221449	28520.9	255	GO:0080167,GO:0005783,GO:0005789,GO:0016021,GO:0005886	response to karrikin|endoplasmic reticulum|endoplasmic reticulum membrane|integral component of membrane|plasma membrane|
cmo:103483239	16323	14647.1	13044	13991.9	14992.1	14225.7	18184.3	23374.4	15485	13517.9	14608.9	20779.3	0.872968	0.192445	0.943421	0.473862	1.3419	0.226671	1.0807	0.227279	1.53717	0.162961	1.42238	0.210261	56724.9	509	GO:0004177,GO:0005737	aminopeptidase activity|cytoplasm|
cmo:103483244;cmo:103500493	783720	784379	777493	788834	757646	786100	735999	757726	784050	783163	771873	746863	0.99887	0.899157	0.98447	0.548417	0.952571	0.18454	0.985584	0.56942	0.953649	0.141527	0.967597	0.302634	91771.6	838	GO:0006887,GO:0048278,GO:0000145,GO:0016020,GO:0005886,GO:0009506	exocytosis|vesicle docking|exocyst|membrane|plasma membrane|plasmodesma|
cmo:103483249	65728	55963.7	64726.9	59248.4	59094.7	59024.7	52356.6	49362.3	60845.9	61987.7	59059.7	50859.4	1.01877	0.846583	0.970644	0.796858	0.835873	0.244492	0.952765	0.477813	0.820477	0.0805611	0.861154	0.123348	115850	1055
cmo:103483250	138420	144930	118742	110980	94926.7	91511.3	108221	103212	141675	114861	93219	105717	0.810736	0.0463248	0.657978	0.00592821	0.746193	0.0125079	0.811582	0.055294	0.92039	0.19776	1.13407	0.0581719	29426.6	271	GO:0009735,GO:0006412,GO:0019843,GO:0003735,GO:0009507,GO:0009941,GO:0009570,GO:0022626,GO:0016020	response to cytokinin|translation|rRNA binding|structural constituent of ribosome|chloroplast|chloroplast envelope|chloroplast stroma|cytosolic ribosome|membrane|	path:cmo03010	Ribosome|
cmo:103483251	402120	404911	313458	336725	315448	318516	303861	320122	403516	325091	316982	311992	0.805647	0.101576	0.785552	0.00108939	0.773183	0.0601799	0.975057	0.615756	0.959704	0.461633	0.984255	0.645427	48550.5	424	GO:0080120,GO:0071586,GO:0006508,GO:0004175,GO:0046872,GO:0004222,GO:0005783,GO:0005789,GO:0016021,GO:0005773	CAAX-box protein maturation|CAAX-box protein processing|proteolysis|endopeptidase activity|metal ion binding|metalloendopeptidase activity|endoplasmic reticulum|endoplasmic reticulum membrane|integral component of membrane|vacuole|	path:cmo00900	Terpenoid backbone biosynthesis|
cmo:103483252;cmo:103484785;cmo:103487875	35164	34863.8	35582	34887.2	25779.3	27534.9	24662.1	22912.6	35013.9	35234.6	26657.1	23787.3	1.0063	0.642643	0.761329	0.0721884	0.679368	0.0572604	0.756561	0.0560191	0.675114	0.0454819	0.892345	0.148737	54881.1	492	GO:0046777,GO:0005524,GO:0004674,GO:0016021,GO:0005886	protein autophosphorylation|ATP binding|protein serine/threonine kinase activity|integral component of membrane|plasma membrane|
cmo:103483253	302550	312045	190851	205780	138226	140840	152527	136920	307298	198316	139533	144724	0.645353	0.0297058	0.454065	0.00160814	0.470955	0.0322177	0.703591	0.0549401	0.729764	0.0506122	1.0372	0.632119	54018.3	493	GO:0005975,GO:0004650,GO:0016021	carbohydrate metabolic process|polygalacturonase activity|integral component of membrane|
cmo:103483256	61600	62043.3	62622.3	67452.7	69888.3	70760.9	77270.2	76698.3	61821.6	65037.5	70324.6	76984.2	1.05202	0.405071	1.13754	0.00774215	1.24526	0.000557666	1.08129	0.273297	1.18369	0.134506	1.0947	0.0128677	54951	492	GO:0016758	transferase activity, transferring hexosyl groups|
cmo:103483257	58403	58895.1	64726.9	73564.3	68967.8	87309	76606.8	81295.7	58649.1	69145.6	78138.4	78951.3	1.17897	0.237436	1.3323	0.253383	1.34616	0.0589861	1.13006	0.496411	1.14181	0.247409	1.0104	0.910381	56998.2	521	GO:0006811,GO:0055085,GO:0009507,GO:0009941,GO:0016021,GO:0031966,GO:0005739	ion transport|transmembrane transport|chloroplast|chloroplast envelope|integral component of membrane|mitochondrial membrane|mitochondrion|
cmo:103483265	24036	26761.1	27294.5	26516.7	24323.9	26134.1	29407.5	29299.3	25398.5	26905.6	25229	29353.4	1.05934	0.463105	0.993324	0.936589	1.15571	0.223796	0.937685	0.295095	1.09098	0.100066	1.16348	0.146752	252794	2248	GO:0043044,GO:0010199,GO:0040029,GO:0006355,GO:0006351,GO:0005524,GO:0003682,GO:0003677,GO:0004386,GO:0005829,GO:0005634	ATP-dependent chromatin remodeling|organ boundary specification between lateral organs and the meristem|regulation of gene expression, epigenetic|regulation of transcription, DNA-templated|transcription, DNA-templated|ATP binding|chromatin binding|DNA binding|helicase activity|cytosol|nucleus|
cmo:103483267	45910	45330.5	53728.2	54544.6	75335.2	73315.1	91209.4	80573	45620.2	54136.4	74325.1	85891.2	1.18668	0.0037383	1.62921	0.00522646	1.88274	0.0599598	1.37292	0.00698037	1.58657	0.0814949	1.15561	0.248501	33822.8	304
cmo:103483274	NA	NA	NA	NA	NA	NA	NA	NA	NA	NA	NA	NA	NA	NA	NA	NA	NA	NA	NA	NA	NA	NA	NA	NA	249147	2255	GO:0007275,GO:0040008,GO:0006351,GO:0001104,GO:0016592	multicellular organismal development|regulation of growth|transcription, DNA-templated|RNA polymerase II transcription cofactor activity|mediator complex|
cmo:103483275	83457	88873.3	74552.9	67870.3	62804.6	58604.4	65474	60360.9	86165.1	71211.6	60704.5	62917.4	0.826455	0.0929846	0.704513	0.017793	0.730196	0.02964	0.852452	0.122687	0.883528	0.187566	1.03645	0.575277	48125.7	426	GO:0006637,GO:0007031,GO:0047617,GO:0052689,GO:0033882,GO:0005777	acyl-CoA metabolic process|peroxisome organization|acyl-CoA hydrolase activity|carboxylic ester hydrolase activity|choloyl-CoA hydrolase activity|peroxisome|	path:cmo00062,path:cmo01040,path:cmo01100,path:cmo01110	Fatty acid elongation|Biosynthesis of unsaturated fatty acids|Metabolic pathways|Biosynthesis of secondary metabolites|
cmo:103483279	11972	12227.6	10680.4	6634.58	10029.8	8449.57	10401.9	10992.4	12099.8	8657.47	9239.68	10697.1	0.715504	0.369295	0.763622	0.18894	0.884075	0.10616	1.06725	0.773776	1.2356	0.497052	1.15774	0.312	8707.82	79
cmo:103483282	311970	317157	779303	848446	931773	952281	803718	812067	314563	813874	942027	807893	2.58732	0.0233722	2.99471	0.00025901	2.5683	0.000378759	1.15746	0.161139	0.99265	0.903725	0.857611	0.0191571	20121.9	183	GO:0005886,GO:0009506,GO:0005773	plasma membrane|plasmodesma|vacuole|
cmo:103483283	471380	446064	398875	433092	453092	445755	428693	449347	458722	415983	449423	439020	0.906831	0.203824	0.97973	0.596849	0.957051	0.353263	1.08039	0.299577	1.05538	0.394339	0.976852	0.490482	56121.9	492	GO:0033962,GO:0006397,GO:0051028,GO:0006417,GO:0010501,GO:0016032,GO:0005524,GO:0004004,GO:0003723,GO:0000932,GO:0010494	cytoplasmic mRNA processing body assembly|mRNA processing|mRNA transport|regulation of translation|RNA secondary structure unwinding|viral process|ATP binding|ATP-dependent RNA helicase activity|RNA binding|cytoplasmic mRNA processing body|cytoplasmic stress granule|	path:cmo03018	RNA degradation|
cmo:103483284	358990	364335	505338	503369	467805	474028	452512	428348	361662	504353	470916	440430	1.39454	0.0089541	1.30209	0.00150107	1.21779	0.0713614	0.933703	0.0446092	0.873256	0.125319	0.935261	0.231607	82672.7	739	GO:0006633,GO:2001295,GO:0003989,GO:0005524,GO:0009317,GO:0009507,GO:0009941,GO:0009706,GO:0009570,GO:0016020,GO:0009536	fatty acid biosynthetic process|malonyl-CoA biosynthetic process|acetyl-CoA carboxylase activity|ATP binding|acetyl-CoA carboxylase complex|chloroplast|chloroplast envelope|chloroplast inner membrane|chloroplast stroma|membrane|plastid|	path:cmo00061,path:cmo00620,path:cmo00640,path:cmo01100,path:cmo01110,path:cmo01200,path:cmo01212	Fatty acid biosynthesis|Pyruvate metabolism|Propanoate metabolism|Metabolic pathways|Biosynthesis of secondary metabolites|Carbon metabolism|Fatty acid metabolism|
cmo:103483285	212230	195566	108013	148997	117941	120505	135768	144889	203898	128505	119223	140329	0.630242	0.19101	0.584721	0.0364853	0.688231	0.0216922	0.927773	0.765291	1.09201	0.644168	1.17702	0.0991408	22962.7	200	GO:0006378,GO:0016787,GO:0046872,GO:0003729,GO:0005849	mRNA polyadenylation|hydrolase activity|metal ion binding|mRNA binding|mRNA cleavage factor complex|	path:cmo03015	mRNA surveillance pathway|
cmo:103483286	NA	NA	NA	NA	NA	NA	NA	NA	NA	NA	NA	NA	NA	NA	NA	NA	NA	NA	NA	NA	NA	NA	NA	NA	69538.1	633
cmo:103483290	308100	298929	301308	332189	320552	328462	367371	351248	303515	316748	324507	359309	1.0436	0.546403	1.06916	0.0795787	1.18383	0.0338426	1.02449	0.695465	1.13437	0.192746	1.10725	0.0866901	130749	1216	GO:0071805,GO:0015386,GO:0009706,GO:0016021	potassium ion transmembrane transport|potassium:proton antiporter activity|chloroplast inner membrane|integral component of membrane|
cmo:103483291	170070	172528	201353	175085	154989	148752	149494	149037	171299	188219	151871	149266	1.09878	0.41261	0.886584	0.0798047	0.871377	0.0264933	0.806884	0.180066	0.793043	0.188105	0.982847	0.557749	39206.8	363	GO:0009396,GO:0006730,GO:0009853,GO:0035999,GO:0004477,GO:0004488,GO:0009507,GO:0005829	folic acid-containing compound biosynthetic process|one-carbon metabolic process|photorespiration|tetrahydrofolate interconversion|methenyltetrahydrofolate cyclohydrolase activity|methylenetetrahydrofolate dehydrogenase (NADP+) activity|chloroplast|cytosol|
cmo:103483298	66020	65277.9	65616.5	60312.7	69499.3	64686.2	62135.4	62063.2	65648.9	62964.6	67092.7	62099.3	0.959111	0.49459	1.02199	0.660914	0.94593	0.0620658	1.06556	0.371089	0.986257	0.8102	0.925574	0.278523	45362	416	GO:0006614,GO:0005525,GO:0046872,GO:0009570,GO:0009535	SRP-dependent cotranslational protein targeting to membrane|GTP binding|metal ion binding|chloroplast stroma|chloroplast thylakoid membrane|	path:cmo03060	Protein export|
cmo:103483301	172790	183652	144463	159601	118309	118659	138458	129852	178221	152032	118484	134155	0.853055	0.136433	0.664814	0.0470234	0.752746	0.0235732	0.779333	0.125922	0.882413	0.192099	1.13227	0.160894	66863.6	593	GO:0052546,GO:0032259,GO:0008757,GO:0005768,GO:0005794,GO:0000139,GO:0016021,GO:0016020,GO:0005802,GO:0005774	cell wall pectin metabolic process|methylation|S-adenosylmethionine-dependent methyltransferase activity|endosome|Golgi apparatus|Golgi membrane|integral component of membrane|membrane|trans-Golgi network|vacuolar membrane|
cmo:103483302	66277	63343.6	72363.6	75169.7	76526.7	72465.2	83181.9	84108	64810.3	73766.6	74496	83645	1.13819	0.0509661	1.14945	0.0624138	1.29061	0.0447331	1.00989	0.80183	1.13391	0.0756892	1.12281	0.134983	51057.4	450	GO:0010388,GO:0009793,GO:0006972,GO:0006461,GO:0000338,GO:0009585,GO:0009646,GO:0009651,GO:0008180,GO:0005829	cullin deneddylation|embryo development ending in seed dormancy|hyperosmotic response|protein complex assembly|protein deneddylation|red, far-red light phototransduction|response to absence of light|response to salt stress|COP9 signalosome|cytosol|
cmo:103483304	17853	16449.8	11451	10797.1	13260.1	15138.8	13670.8	12184.8	17151.4	11124	14199.5	12927.8	0.64858	0.0177157	0.827891	0.159117	0.75375	0.0670858	1.27647	0.127898	1.16215	0.189287	0.910445	0.400978	48739.5	434
cmo:103483305	17003	19430	28954.3	33733.1	35805.6	36114.7	37291.1	36280.3	18216.5	31343.7	35960.2	36785.7	1.72062	0.0345779	1.97404	0.0610874	2.01936	0.0512364	1.14729	0.316604	1.17362	0.270923	1.02296	0.330578	72251.6	635	GO:0008168,GO:0005768,GO:0005794,GO:0000139,GO:0016021,GO:0005802	methyltransferase activity|endosome|Golgi apparatus|Golgi membrane|integral component of membrane|trans-Golgi network|
cmo:103483312	NA	NA	NA	NA	NA	NA	NA	NA	NA	NA	NA	NA	NA	NA	NA	NA	NA	NA	NA	NA	NA	NA	NA	NA	36707.2	330	GO:0016301,GO:0009507,GO:0005739	kinase activity|chloroplast|mitochondrion|
cmo:103483317	17226	15736.9	17197.3	15745.2	14966.6	17240	18693.8	17063.5	16481.5	16471.3	16103.3	17878.7	0.999383	0.993634	0.977053	0.800547	1.08477	0.332843	0.977657	0.80403	1.08544	0.325957	1.11025	0.352554	38351.5	344	GO:0005975,GO:0006012,GO:0006006,GO:0080040,GO:0043531,GO:0016779,GO:0047345,GO:0008108,GO:0008270	carbohydrate metabolic process|galactose metabolic process|glucose metabolic process|positive regulation of cellular response to phosphate starvation|ADP binding|nucleotidyltransferase activity|ribose-5-phosphate adenylyltransferase activity|UDP-glucose:hexose-1-phosphate uridylyltransferase activity|zinc ion binding|	path:cmo00052,path:cmo00520,path:cmo01100	Galactose metabolism|Amino sugar and nucleotide sugar metabolism|Metabolic pathways|
cmo:103483322	377870	385381	239729	261126	227892	210228	216096	230969	381625	250428	219060	223533	0.656213	0.0531034	0.574019	0.035849	0.585738	0.0267451	0.874745	0.151127	0.892604	0.17933	1.02042	0.734449	16840	148	GO:0006355,GO:0009737,GO:0009651,GO:0006351,GO:0005730	regulation of transcription, DNA-templated|response to abscisic acid|response to salt stress|transcription, DNA-templated|nucleolus|	path:cmo03013,path:cmo03015	RNA transport|mRNA surveillance pathway|
cmo:103483323;cmo:103483318	40582	38431.6	52692.3	46338.1	68028	64424.7	66421.6	62090.1	39506.8	49515.2	66226.4	64255.9	1.25333	0.138253	1.67633	0.00550535	1.62645	0.00914277	1.3375	0.0988656	1.2977	0.102502	0.970246	0.558327	35601.8	327	GO:0009854,GO:0009853,GO:0030267,GO:0016618,GO:0051287	oxidative photosynthetic carbon pathway|photorespiration|glyoxylate reductase (NADP) activity|hydroxypyruvate reductase activity|NAD binding|	path:cmo00260,path:cmo00630,path:cmo01100,path:cmo01110,path:cmo01200	Glycine, serine and threonine metabolism|Glyoxylate and dicarboxylate metabolism|Metabolic pathways|Biosynthesis of secondary metabolites|Carbon metabolism|
cmo:103483324	40460	41847.8	22827.2	24931.6	26606.5	24882.7	29706.4	44889.1	41153.9	23879.4	25744.6	37297.7	0.580246	0.0295271	0.625569	0.0177835	0.906299	0.666043	1.07811	0.313389	1.56192	0.276438	1.44876	0.333492	64484.7	586	GO:0004252,GO:0009507,GO:0005730	serine-type endopeptidase activity|chloroplast|nucleolus|
cmo:103483329	219580	217551	241404	263865	209853	207105	189107	183914	218566	252635	208479	186510	1.15588	0.187586	0.95385	0.0355722	0.853338	0.0368221	0.825218	0.139068	0.73826	0.0708568	0.894625	0.0427724	325602	2976	GO:0016197,GO:0005543,GO:0012505,GO:0019898,GO:0005622	endosomal transport|phospholipid binding|endomembrane system|extrinsic component of membrane|intracellular|
cmo:103483335	77245	78956.6	95163.8	107149	111444	109346	91641.3	96902.1	78100.8	101157	110395	94271.7	1.29521	0.13456	1.41349	0.00193482	1.20705	0.0627942	1.09132	0.369042	0.931939	0.438183	0.853952	0.0843123	59507.1	515	GO:0020037,GO:0005506,GO:0004497,GO:0016705,GO:0016021	heme binding|iron ion binding|monooxygenase activity|oxidoreductase activity, acting on paired donors, with incorporation or reduction of molecular oxygen|integral component of membrane|
cmo:103483337	53502	53508.4	54194.2	50157.3	48781.5	49254.1	47747.8	44733.8	53505.2	52175.7	49017.8	46240.8	0.975153	0.624458	0.916132	0.0349717	0.86423	0.13945	0.939475	0.35348	0.886251	0.143752	0.943347	0.317095	75082.7	678	GO:0030433,GO:0072671,GO:0071630,GO:0046872,GO:0036266	ER-associated ubiquitin-dependent protein catabolic process|mitochondria-associated ubiquitin-dependent protein catabolic process|nucleus-associated proteasomal ubiquitin-dependent protein catabolic process|metal ion binding|Cdc48p-Npl4p-Vms1p AAA ATPase complex|
cmo:103483338	160810	153423	152296	160951	169676	178073	166830	182901	157117	156623	173875	174866	0.996861	0.936992	1.10666	0.0952076	1.11297	0.217802	1.11014	0.106369	1.11647	0.205353	1.0057	0.935545	17431.7	160	GO:0006457,GO:0042277,GO:0003755,GO:0005737	protein folding|peptide binding|peptidyl-prolyl cis-trans isomerase activity|cytoplasm|
cmo:103483341	332740	328469	279588	275384	243239	242804	230438	250104	330604	277486	243021	240271	0.839328	0.00358367	0.735082	0.0117252	0.726763	0.0748228	0.875798	0.0339726	0.865887	0.165462	0.988684	0.815396	40689.3	369	GO:0019877,GO:0009089,GO:0008840,GO:0009507	diaminopimelate biosynthetic process|lysine biosynthetic process via diaminopimelate|4-hydroxy-tetrahydrodipicolinate synthase|chloroplast|	path:cmo00261,path:cmo00300,path:cmo01100,path:cmo01110,path:cmo01230	Monobactam biosynthesis|Lysine biosynthesis|Metabolic pathways|Biosynthesis of secondary metabolites|Biosynthesis of amino acids|
cmo:103483342	12149	12474.1	8005.22	8204.03	8500.42	9069.19	7834.9	9278.1	12311.5	8104.62	8784.8	8556.5	0.658296	0.00190284	0.713543	0.0345375	0.694999	0.13683	1.08392	0.213424	1.05576	0.655379	0.974012	0.790358	20791.9	183	GO:0016567,GO:0006511,GO:0005524,GO:0061630,GO:0031625,GO:0004842,GO:0005737,GO:0005829	protein ubiquitination|ubiquitin-dependent protein catabolic process|ATP binding|ubiquitin protein ligase activity|ubiquitin protein ligase binding|ubiquitin-protein transferase activity|cytoplasm|cytosol|	path:cmo04120	Ubiquitin mediated proteolysis|
cmo:103483344;cmo:103497742	1003100	997283	832679	874110	708157	710131	735944	715977	1.00019e+06	853394	709144	725961	0.853231	0.0925473	0.709008	0.000900252	0.725822	0.0215283	0.830969	0.0822638	0.850674	0.0475223	1.02371	0.336673	198969	1785	GO:0015031,GO:0032012,GO:0005086,GO:0005829,GO:0016020	protein transport|regulation of ARF protein signal transduction|ARF guanyl-nucleotide exchange factor activity|cytosol|membrane|	path:cmo04144	Endocytosis|
cmo:103483350	208500	201190	266321	283736	278085	254827	303716	315214	204845	275028	266456	309465	1.34262	0.0285504	1.30077	0.0707733	1.51072	0.00390278	0.968832	0.617049	1.12521	0.110737	1.16141	0.140212	24459.4	223	GO:0051603,GO:0004298,GO:0005737,GO:0005634,GO:0005839	proteolysis involved in cellular protein catabolic process|threonine-type endopeptidase activity|cytoplasm|nucleus|proteasome core complex|	path:cmo03050	Proteasome|
cmo:103483351	12792	12167.3	7910.1	10100.6	9517.31	7353.22	8519.93	7064.09	12479.6	9005.36	8435.26	7792.01	0.721605	0.212125	0.675923	0.187973	0.624378	0.105347	0.936694	0.745201	0.865264	0.460351	0.923742	0.686678	78505.4	691	GO:0071480,GO:0071481,GO:0032508,GO:0015074,GO:0006310,GO:0006281,GO:0006302,GO:0006303,GO:0009408,GO:0000723,GO:0005524,GO:0004003,GO:0003684,GO:0003690,GO:0042162,GO:0005737,GO:0043564,GO:0000784	cellular response to gamma radiation|cellular response to X-ray|DNA duplex unwinding|DNA integration|DNA recombination|DNA repair|double-strand break repair|double-strand break repair via nonhomologous end joining|response to heat|telomere maintenance|ATP binding|ATP-dependent DNA helicase activity|damaged DNA binding|double-stranded DNA binding|telomeric DNA binding|cytoplasm|Ku70:Ku80 complex|n…	path:cmo03450	Non-homologous end-joining|
cmo:103483353	333130	347536	317020	323230	323790	321085	410944	410103	340333	320125	322438	410523	0.940624	0.170394	0.947418	0.227988	1.20624	0.0708958	1.00722	0.591305	1.28238	0.0233145	1.27319	0.00725692	47194.4	434
cmo:103483358	2583.7	2248.55	2936.06	3284.84	2938.54	2675.51	4108.89	3227.72	2416.12	3110.45	2807.03	3668.31	1.28737	0.110196	1.16179	0.230134	1.51826	0.126537	0.90245	0.300856	1.17935	0.394509	1.30683	0.245569	32700.5	293	GO:0006388,GO:0000215	tRNA splicing, via endonucleolytic cleavage and ligation|tRNA 2'-phosphotransferase activity|
cmo:103483360	21933	22944	13395.2	13999.8	11207.5	12353.1	13554.6	14086.1	22438.5	13697.5	11780.3	13820.4	0.610446	0.00406643	0.525005	0.0216112	0.615922	0.00412244	0.860036	0.155145	1.00897	0.788292	1.17317	0.151394	47888.4	432	GO:0005975,GO:0050378,GO:0032580,GO:0016021,GO:0016020	carbohydrate metabolic process|UDP-glucuronate 4-epimerase activity|Golgi cisterna membrane|integral component of membrane|membrane|	path:cmo00500,path:cmo00520,path:cmo01100	Starch and sucrose metabolism|Amino sugar and nucleotide sugar metabolism|Metabolic pathways|
cmo:103483361	352830	348876	350274	377274	343801	359723	377485	371170	350853	363774	351762	374327	1.03683	0.512326	1.00259	0.93476	1.06691	0.03285	0.966979	0.539584	1.02901	0.572988	1.06415	0.189888	56193.2	526	GO:0009073,GO:0009423,GO:0003866,GO:0009507	aromatic amino acid family biosynthetic process|chorismate biosynthetic process|3-phosphoshikimate 1-carboxyvinyltransferase activity|chloroplast|	path:cmo00400,path:cmo01100,path:cmo01110,path:cmo01230	Phenylalanine, tyrosine and tryptophan biosynthesis|Metabolic pathways|Biosynthesis of secondary metabolites|Biosynthesis of amino acids|
cmo:103483363	632740	617927	698007	775407	668366	682885	763462	809768	625334	736707	675626	786615	1.1781	0.184975	1.08042	0.0409228	1.25791	0.0512129	0.917089	0.343677	1.06775	0.410423	1.16428	0.0913881	80602.5	742	GO:0019253,GO:0046686,GO:0046872,GO:0004802,GO:0009507,GO:0009570,GO:0009535,GO:0009536	reductive pentose-phosphate cycle|response to cadmium ion|metal ion binding|transketolase activity|chloroplast|chloroplast stroma|chloroplast thylakoid membrane|plastid|	path:cmo00030,path:cmo00710,path:cmo01100,path:cmo01110,path:cmo01200,path:cmo01230	Pentose phosphate pathway|Carbon fixation in photosynthetic organisms|Metabolic pathways|Biosynthesis of secondary metabolites|Carbon metabolism|Biosynthesis of amino acids|
cmo:103483367	59485	57211.5	46526.7	52530.6	44751.3	45532.7	46610.7	45555.9	58348.2	49528.6	45142	46083.3	0.848846	0.198536	0.773665	0.0230186	0.789798	0.0178624	0.911432	0.370752	0.930437	0.448819	1.02085	0.295958	47937.9	422
cmo:103483368	270870	272146	215179	228345	270518	266150	360482	385687	271508	221762	268334	373085	0.816779	0.0908355	0.98831	0.37184	1.37412	0.0663887	1.21001	0.080055	1.68237	0.00784751	1.39037	0.0530128	44605.4	402	GO:0031365,GO:0016485,GO:0004177,GO:0046872,GO:0008235,GO:0005737,GO:0005829	N-terminal protein amino acid modification|protein processing|aminopeptidase activity|metal ion binding|metalloexopeptidase activity|cytoplasm|cytosol|
cmo:103483370	190280	184967	199139	186877	241672	245232	347015	363632	187624	193008	243452	355323	1.0287	0.537307	1.29756	0.0114313	1.89381	0.00452494	1.26136	0.0736719	1.84098	0.00585546	1.45952	0.025486	55333.3	511	GO:0042545,GO:0045490,GO:0045330,GO:0004857,GO:0030599,GO:0005618,GO:0005576	cell wall modification|pectin catabolic process|aspartyl esterase activity|enzyme inhibitor activity|pectinesterase activity|cell wall|extracellular region|	path:cmo00040,path:cmo00500,path:cmo01100	Pentose and glucuronate interconversions|Starch and sucrose metabolism|Metabolic pathways|
cmo:103483377	28510	28858.2	32516.5	29287.4	30318.2	30927.1	31922.4	30709.6	28684.1	30902	30622.6	31316	1.07732	0.392811	1.06758	0.0455284	1.09175	0.113648	0.990961	0.90657	1.0134	0.830795	1.02264	0.443803	240830	2149
cmo:103483382	23911	28135.3	30417.7	32897.8	29922.2	28473.4	26087.2	23983.2	26023.2	31657.8	29197.8	25035.2	1.21652	0.20616	1.12199	0.37002	0.962036	0.741014	0.922295	0.247318	0.790808	0.0554753	0.857435	0.113273	37831.3	334
cmo:103483389	1284500	1.28356e+06	1.12937e+06	1.1419e+06	952646	981184	977681	979169	1.28403e+06	1.13563e+06	966915	978425	0.88443	0.0279341	0.753032	0.0329789	0.761996	0.000178865	0.851431	0.0353643	0.861567	0.0211777	1.0119	0.566725	?	1785	GO:0042742,GO:0006897,GO:0040007,GO:0006955,GO:0045087,GO:0043547,GO:0015031,GO:0032012,GO:0016192,GO:0016032,GO:0005086,GO:0005829,GO:0005769,GO:0031901,GO:0005802	defense response to bacterium|endocytosis|growth|immune response|innate immune response|positive regulation of GTPase activity|protein transport|regulation of ARF protein signal transduction|vesicle-mediated transport|viral process|ARF guanyl-nucleotide exchange factor activity|cytosol|early endosome|early endosome membrane|trans-Golgi network|
cmo:103483392	24960	24552.5	27906.8	19968.8	21467.5	22314.6	23885.8	19863	24756.2	23937.8	21891.1	21874.4	0.966941	0.823883	0.884264	0.0638068	0.883589	0.396074	0.914497	0.729812	0.913799	0.724567	0.999237	0.966928	62280.5	537	GO:0009507	chloroplast|
cmo:103483398	163710	177113	187139	177294	196812	201700	176418	183553	170411	182216	199256	179986	1.06927	0.308053	1.16926	0.131247	1.05618	0.372576	1.09351	0.143402	0.987757	0.754402	0.903288	0.0666703	36937.2	336	GO:0019428,GO:0009742,GO:0051289,GO:0006144,GO:0001560,GO:0019628,GO:0051997,GO:0033971,GO:0005829,GO:0031234,GO:0005777	allantoin biosynthetic process|brassinosteroid mediated signaling pathway|protein homotetramerization|purine nucleobase metabolic process|regulation of cell growth by extracellular stimulus|urate catabolic process|2-oxo-4-hydroxy-4-carboxy-5-ureidoimidazoline decarboxylase activity|hydroxyisourate hydrolase activity|cytosol|extrinsic component of cytoplasmic side of plasma membrane|peroxisome|	path:cmo00230,path:cmo01100	Purine metabolism|Metabolic pathways|
cmo:103483400	308170	311645	239806	259240	315308	312913	458343	469455	309907	249523	314110	463899	0.805154	0.107022	1.01356	0.202005	1.4969	0.00570679	1.25884	0.103682	1.85914	0.0262592	1.47687	0.0108491	42804.9	383	GO:0009409,GO:0006574,GO:0003860,GO:0005777	response to cold|valine catabolic process|3-hydroxyisobutyryl-CoA hydrolase activity|peroxisome|	path:cmo00280,path:cmo00410,path:cmo00640,path:cmo01100,path:cmo01200	Valine, leucine and isoleucine degradation|beta-Alanine metabolism|Propanoate metabolism|Metabolic pathways|Carbon metabolism|
cmo:103483405	53697	51230.9	39126.9	44907.8	40821.4	40795.7	31796.6	32153	52463.9	42017.4	40808.5	31974.8	0.800881	0.161121	0.77784	0.0594178	0.609463	0.0227116	0.971231	0.763685	0.760991	0.156617	0.783533	0.0142326	55250.6	491	GO:0009742,GO:0046777,GO:0009737,GO:0007178,GO:0005524,GO:0001653,GO:0004675,GO:0031625,GO:0016020,GO:0005886,GO:0009506,GO:0005773	brassinosteroid mediated signaling pathway|protein autophosphorylation|response to abscisic acid|transmembrane receptor protein serine/threonine kinase signaling pathway|ATP binding|peptide receptor activity|transmembrane receptor protein serine/threonine kinase activity|ubiquitin protein ligase binding|membrane|plasma membrane|plasmodesma|vacuole|	path:cmo04075	Plant hormone signal transduction|
cmo:103483412	98242	90252.5	91952	87274	95085.1	83092.6	82458.4	88287.2	94247.3	89613	89088.8	85372.8	0.950829	0.439893	0.945267	0.556225	0.905838	0.217644	0.99415	0.928389	0.952683	0.381464	0.958289	0.658305	48282.6	423	GO:0005634	nucleus|
cmo:103483414;cmo:103495071	121660	115773	54575.5	69581.2	61153.8	64025.5	53495.6	50155.4	118717	62078.3	62589.6	51825.5	0.522912	0.10529	0.527218	0.00285126	0.436548	0.00321878	1.00824	0.920574	0.83484	0.377487	0.828021	0.0500104	17875.1	163
cmo:103483424	54871	50900.1	44766.8	36086.1	37245.2	42005	90680.9	42596.6	52885.6	40426.5	39625.1	66638.8	0.764414	0.21096	0.749262	0.07332	1.26006	0.741956	0.980178	0.911339	1.6484	0.446107	1.68173	0.43984	23178.3	209	GO:0006207,GO:0046939,GO:0006221,GO:0005524,GO:0004127,GO:0009041,GO:0005737,GO:0005634	'de novo' pyrimidine nucleobase biosynthetic process|nucleotide phosphorylation|pyrimidine nucleotide biosynthetic process|ATP binding|cytidylate kinase activity|uridylate kinase activity|cytoplasm|nucleus|	path:cmo00240,path:cmo01100	Pyrimidine metabolism|Metabolic pathways|
cmo:103483427	885930	855096	789450	748060	770159	785984	824730	856882	870513	768755	778072	840806	0.883106	0.0764586	0.893808	0.0506924	0.965874	0.314704	1.01212	0.728787	1.09372	0.125899	1.08063	0.102929	68996	618	GO:0007049,GO:0051301,GO:0050832,GO:0046686,GO:0016192,GO:0003924,GO:0005525,GO:0005874,GO:0005739,GO:0009524,GO:0005886,GO:0009506,GO:0005774,GO:0005773	cell cycle|cell division|defense response to fungus|response to cadmium ion|vesicle-mediated transport|GTPase activity|GTP binding|microtubule|mitochondrion|phragmoplast|plasma membrane|plasmodesma|vacuolar membrane|vacuole|
cmo:103483428;REV__cmo:103493500	476100	498704	585940	582178	593164	581492	621937	618312	487402	584059	587328	620125	1.19831	0.0761826	1.20502	0.0464787	1.27231	0.0574959	1.0056	0.677002	1.06175	0.00542256	1.05584	0.093599	69650.1	626	GO:0006108,GO:0009651,GO:0005524,GO:0050897,GO:0004471,GO:0051287,GO:0042803,GO:0008270,GO:0009507,GO:0005739	malate metabolic process|response to salt stress|ATP binding|cobalt ion binding|malate dehydrogenase (decarboxylating) (NAD+) activity|NAD binding|protein homodimerization activity|zinc ion binding|chloroplast|mitochondrion|	path:cmo00620,path:cmo00710,path:cmo01100,path:cmo01200	Pyruvate metabolism|Carbon fixation in photosynthetic organisms|Metabolic pathways|Carbon metabolism|
cmo:103483432;cmo:103483431	27100	26104.6	30144.3	31099.4	38549.3	34737.3	40666.1	38753	26602.3	30621.8	36643.3	39709.5	1.1511	0.0308218	1.37745	0.0745854	1.49271	0.00720524	1.19664	0.157435	1.29677	0.0190745	1.08368	0.336978	14131	126	GO:0006633,GO:0055114,GO:0005759,GO:0005739,GO:0070469	fatty acid biosynthetic process|oxidation-reduction process|mitochondrial matrix|mitochondrion|respiratory chain|	path:cmo00190,path:cmo01100	Oxidative phosphorylation|Metabolic pathways|
cmo:103483433	NA	NA	NA	NA	NA	NA	NA	NA	NA	NA	NA	NA	NA	NA	NA	NA	NA	NA	NA	NA	NA	NA	NA	NA	14247.2	126	GO:0006633,GO:0055114,GO:0005759,GO:0005739,GO:0070469	fatty acid biosynthetic process|oxidation-reduction process|mitochondrial matrix|mitochondrion|respiratory chain|	path:cmo00190,path:cmo01100	Oxidative phosphorylation|Metabolic pathways|
cmo:103483435	50078	50272.5	54787.3	54140.4	46528.8	49826.1	46153.3	48910.8	50175.3	54463.8	48177.5	47532	1.08547	0.0296904	0.960184	0.440793	0.94732	0.310172	0.884577	0.163687	0.872726	0.12155	0.986603	0.795217	52337.1	470
cmo:103483436	54299	46173.6	49852.1	57189.5	60361.8	62402.9	57938.5	65753.5	50236.3	53520.8	61382.3	61846	1.06538	0.608148	1.22187	0.229976	1.2311	0.186337	1.14689	0.278028	1.15555	0.261558	1.00755	0.943683	15014.4	141	GO:0006457,GO:0005524,GO:0005737	protein folding|ATP binding|cytoplasm|
cmo:103483438	196010	187686	256655	255603	248642	250742	264188	285455	191848	256129	249692	274822	1.33506	0.0458785	1.30151	0.0449029	1.4325	0.0288144	0.974868	0.0615728	1.07298	0.322091	1.10064	0.242632	21161	200	GO:0015986,GO:0046961,GO:0046933,GO:0005743,GO:0045261	ATP synthesis coupled proton transport|proton-transporting ATPase activity, rotational mechanism|proton-transporting ATP synthase activity, rotational mechanism|mitochondrial inner membrane|proton-transporting ATP synthase complex, catalytic core F(1)|	path:cmo00190,path:cmo01100	Oxidative phosphorylation|Metabolic pathways|
cmo:103483451	10023	9641.6	11922.9	13476.8	14051	14466	20521.7	21402.9	9832.3	12699.9	14258.5	20962.3	1.29165	0.124961	1.45017	0.00574092	2.13198	0.00147339	1.12273	0.293301	1.65059	0.0537204	1.47016	0.00695885	53666.8	487	GO:0009102,GO:0022900,GO:0050660,GO:0016731,GO:0005739,GO:0005886	biotin biosynthetic process|electron transport chain|flavin adenine dinucleotide binding|oxidoreductase activity, acting on iron-sulfur proteins as donors, NAD or NADP as acceptor|mitochondrion|plasma membrane|
cmo:103483455	1679900	1.68531e+06	1.23126e+06	1.18389e+06	1.07881e+06	1.13429e+06	1.13481e+06	1.09978e+06	1.68261e+06	1.20758e+06	1.10655e+06	1.11729e+06	0.717683	0.0363984	0.657642	0.0372765	0.664025	0.0229559	0.916341	0.117742	0.925234	0.0961316	1.00971	0.775956	87405.6	787
cmo:103483457	34252	37292.9	32745.7	31927.9	32549.8	33278.1	31694.6	33184.3	35772.4	32336.8	32913.9	32439.5	0.903958	0.234701	0.920092	0.288392	0.906828	0.219004	1.01785	0.404085	1.00318	0.92224	0.985584	0.640744	40182	366
cmo:103483461	20919	22037	23795.8	24938.3	19338	18743	21401.9	19574.9	21478	24367	19040.5	20488.4	1.13451	0.0702199	0.886514	0.0798701	0.953924	0.471809	0.781405	0.0192642	0.840823	0.108961	1.07604	0.331872	53433.9	485	GO:0006730,GO:0004013	one-carbon metabolic process|adenosylhomocysteinase activity|	path:cmo00270,path:cmo01100	Cysteine and methionine metabolism|Metabolic pathways|
cmo:103483462	NA	NA	NA	NA	NA	NA	NA	NA	NA	NA	NA	NA	NA	NA	NA	NA	NA	NA	NA	NA	NA	NA	NA	NA	152926	1316	GO:0006302,GO:0051321,GO:0006312,GO:0016233,GO:0000723,GO:0016887,GO:0005524,GO:0046872,GO:0000781,GO:0005737,GO:0030870,GO:0005634	double-strand break repair|meiotic cell cycle|mitotic recombination|telomere capping|telomere maintenance|ATPase activity|ATP binding|metal ion binding|chromosome, telomeric region|cytoplasm|Mre11 complex|nucleus|	path:cmo03440,path:cmo03450	Homologous recombination|Non-homologous end-joining|
cmo:103483466	137630	140946	136549	96715.4	116781	120849	141091	133238	139288	116632	118815	137165	0.837347	0.464883	0.853017	0.0228706	0.984757	0.68352	1.01871	0.879067	1.17604	0.489794	1.15444	0.0707599	35580.2	317	GO:0015995,GO:0006783,GO:0009767,GO:0070455,GO:0009791,GO:0033014,GO:0010181,GO:0016491,GO:0043495,GO:0009507,GO:0009570,GO:0009534	chlorophyll biosynthetic process|heme biosynthetic process|photosynthetic electron transport chain|positive regulation of heme biosynthetic process|post-embryonic development|tetrapyrrole biosynthetic process|FMN binding|oxidoreductase activity|protein anchor|chloroplast|chloroplast stroma|chloroplast thylakoid|
cmo:103483467	260240	264078	242791	269321	237783	255901	291305	249628	262159	256056	246842	270467	0.97672	0.715282	0.941574	0.337568	1.03169	0.776778	0.964016	0.633722	1.05628	0.632592	1.09571	0.441651	103617	943
cmo:103483469	11236	10745.4	9740.51	8247.58	8296.1	7814.78	7213.65	6095.52	10990.7	8994.05	8055.44	6654.59	0.818333	0.228851	0.732932	0.0176562	0.605475	0.0876553	0.895641	0.405904	0.739888	0.125847	0.826099	0.233292	46572.2	414
cmo:103483471	568640	504279	614554	589184	858296	852101	829104	832755	536459	601869	855199	830930	1.12193	0.278979	1.59415	0.0802783	1.54891	0.0861283	1.42091	0.033207	1.38058	0.0395176	0.971622	0.0337879	99755.6	889	GO:0005975,GO:0004565,GO:0030246,GO:0048046,GO:0009505,GO:0005774,GO:0005773	carbohydrate metabolic process|beta-galactosidase activity|carbohydrate binding|apoplast|plant-type cell wall|vacuolar membrane|vacuole|
cmo:103483472	24810	26902.6	27818.2	22012.5	31923.2	27502.2	24281.2	25619.3	25856.3	24915.4	29712.7	24950.2	0.963608	0.777841	1.14915	0.282144	0.964957	0.553535	1.19255	0.342845	1.0014	0.957532	0.839716	0.232088	33119	297	GO:0010204,GO:0009816,GO:0034051,GO:0009626,GO:0006468,GO:0002237,GO:0012505,GO:0019897,GO:0016020,GO:0005886	defense response signaling pathway, resistance gene-independent|defense response to bacterium, incompatible interaction|negative regulation of plant-type hypersensitive response|plant-type hypersensitive response|protein phosphorylation|response to molecule of bacterial origin|endomembrane system|extrinsic component of plasma membrane|membrane|plasma membrane|	path:cmo04626	Plant-pathogen interaction|
cmo:103483473	33792	29395.6	35782.2	42065.3	48932.9	45857.2	50233.5	43725.3	31593.8	38923.8	47395	46979.4	1.23201	0.193784	1.50014	0.066957	1.48698	0.0562913	1.21764	0.211486	1.20696	0.221088	0.99123	0.906223	11396.4	105
cmo:103483474	211030	211400	176984	180128	160165	158299	162229	159705	211215	178556	159232	160967	0.845373	0.0317185	0.753885	0.0113388	0.762099	0.0170025	0.891778	0.0133758	0.901494	0.0132057	1.01089	0.391883	83953	752
cmo:103483476	36017	35277.2	31334.2	41607.3	31104.9	29421.3	27198.8	32681.1	35647.1	36470.8	30263.1	29939.9	1.02311	0.942363	0.848963	0.0765605	0.839898	0.299076	0.82979	0.424651	0.82093	0.390789	0.989323	0.901107	?	193
cmo:103483478	146080	148926	123419	135797	97628.1	100757	93020.9	93955.2	147503	129608	99192.3	93488.1	0.87868	0.212306	0.672477	0.00506242	0.633805	0.00276712	0.765326	0.087277	0.721314	0.0898228	0.942493	0.140228	59386.3	523	GO:0016757,GO:0005768,GO:0005794,GO:0000139,GO:0016021,GO:0005802	transferase activity, transferring glycosyl groups|endosome|Golgi apparatus|Golgi membrane|integral component of membrane|trans-Golgi network|
cmo:103483482	6041.2	6937.31	5389.57	7838.49	4799.83	3914.04	4194.54	4527.64	6489.25	6614.03	4356.94	4361.09	1.01923	0.986702	0.671408	0.0979209	0.672048	0.0608613	0.658741	0.233726	0.659369	0.268612	1.00095	0.966974	107647	979	GO:0043161,GO:0016579,GO:0061136,GO:0006511,GO:0004197,GO:0036459,GO:0008270,GO:0009507,GO:0000502	proteasome-mediated ubiquitin-dependent protein catabolic process|protein deubiquitination|regulation of proteasomal protein catabolic process|ubiquitin-dependent protein catabolic process|cysteine-type endopeptidase activity|ubiquitinyl hydrolase activity|zinc ion binding|chloroplast|proteasome complex|
cmo:103483483	1183000	1.27554e+06	870997	937314	817255	900708	811737	747579	1.22927e+06	904156	858982	779658	0.735522	0.0281196	0.698773	0.0322915	0.634244	0.0150195	0.950037	0.490648	0.862305	0.116481	0.907653	0.272062	23528	206	GO:0006412,GO:0003735,GO:0005829,GO:0022625,GO:0022626,GO:0016020,GO:0009506	translation|structural constituent of ribosome|cytosol|cytosolic large ribosomal subunit|cytosolic ribosome|membrane|plasmodesma|	path:cmo03010	Ribosome|
cmo:103483485;cmo:103496974	219860	201516	328593	336702	387376	386572	349111	360919	210688	332647	386974	355015	1.57886	0.0453904	1.83672	0.0453509	1.68503	0.0307377	1.16332	0.0496426	1.06724	0.0977519	0.917412	0.119993	15004.9	134	GO:0043447,GO:0055114,GO:0020037,GO:0046872,GO:0005783,GO:0005789,GO:0016021	alkane biosynthetic process|oxidation-reduction process|heme binding|metal ion binding|endoplasmic reticulum|endoplasmic reticulum membrane|integral component of membrane|
cmo:103483487	23942	21801.5	15100.4	15392.7	16261.5	16099.1	12688.8	11979	22871.7	15246.6	16180.3	12333.9	0.666613	0.0637417	0.707436	0.0828592	0.539263	0.0146087	1.06124	0.0563013	0.80896	0.0622291	0.762279	0.0602618	84495	777	GO:0030154,GO:0006974,GO:0071217,GO:0009908,GO:0010393,GO:0010073,GO:0010192,GO:0080001,GO:0048359,GO:1901001,GO:0045892,GO:0009827,GO:0009944,GO:0045893,GO:0045995,GO:0009909,GO:2000024,GO:0047484,GO:1902183,GO:0009733,GO:0009617,GO:0046898,GO:0009620,GO:0001666,GO:0009624,GO:0006979,GO:1902074,GO:0010272,GO:0009414,GO:0009611,GO:0006351,GO:0005634	cell differentiation|cellular response to DNA damage stimulus|cellular response to external biotic stimulus|flower development|galacturonan metabolic process|meristem maintenance|mucilage biosynthetic process|mucilage extrusion from seed coat|mucilage metabolic process involved in seed coat development|negative regulation of response to salt stress|negative regulation of transcription, DNA-templa…
cmo:103483489	24029	26358.9	27188.6	27215	29195.3	25832.9	37003.1	31904.5	25194	27201.8	27514.1	34453.8	1.07969	0.341748	1.09209	0.38042	1.36754	0.0907422	1.01148	0.901458	1.2666	0.195613	1.25222	0.149555	39982.3	368
cmo:103483491	669380	668563	860464	891443	894375	874280	892249	900391	668972	875954	884327	896320	1.3094	0.0415026	1.32192	0.0255002	1.33985	0.00864649	1.00956	0.699186	1.02325	0.406422	1.01356	0.431544	53900.5	496	GO:0045454,GO:0006749,GO:0050660,GO:0004362,GO:0050661,GO:0005737	cell redox homeostasis|glutathione metabolic process|flavin adenine dinucleotide binding|glutathione-disulfide reductase activity|NADP binding|cytoplasm|	path:cmo00480	Glutathione metabolism|
cmo:103483499;cmo:103487278;cmo:103485876	NA	NA	NA	NA	NA	NA	NA	NA	NA	NA	NA	NA	NA	NA	NA	NA	NA	NA	NA	NA	NA	NA	NA	NA	73455.5	651
cmo:103483500	1370900	1.26878e+06	1.11092e+06	1.21887e+06	1.09682e+06	1.09859e+06	1.01145e+06	1.03291e+06	1.31984e+06	1.1649e+06	1.09771e+06	1.02218e+06	0.882605	0.177995	0.831697	0.132187	0.774473	0.0782997	0.942321	0.427517	0.877486	0.204653	0.931196	0.0913816	66313.5	621	GO:0009082,GO:0009553,GO:0009097,GO:0009555,GO:0009651,GO:0048364,GO:0009099,GO:0051539,GO:0005507,GO:0004160,GO:0016836,GO:0009507,GO:0009570,GO:0009536	branched-chain amino acid biosynthetic process|embryo sac development|isoleucine biosynthetic process|pollen development|response to salt stress|root development|valine biosynthetic process|4 iron, 4 sulfur cluster binding|copper ion binding|dihydroxy-acid dehydratase activity|hydro-lyase activity|chloroplast|chloroplast stroma|plastid|	path:cmo00290,path:cmo00770,path:cmo01100,path:cmo01110,path:cmo01210,path:cmo01230	Valine, leucine and isoleucine biosynthesis|Pantothenate and CoA biosynthesis|Metabolic pathways|Biosynthesis of secondary metabolites|2-Oxocarboxylic acid metabolism|Biosynthesis of amino acids|
cmo:103483502	584940	589691	635119	596032	1.01032e+06	948919	1.92533e+06	1.99106e+06	587315	615575	979619	1.95819e+06	1.04812	0.37844	1.66796	0.0360825	3.33414	0.00573592	1.59139	0.00910432	3.18108	0.00390028	1.99894	0.00811989	48562.2	462	GO:0006635,GO:0010111,GO:0009695,GO:0031408,GO:0009789,GO:0009611,GO:0003988,GO:0009507,GO:0009514,GO:0016020,GO:0005739,GO:0005730,GO:0005777,GO:0005774	fatty acid beta-oxidation|glyoxysome organization|jasmonic acid biosynthetic process|oxylipin biosynthetic process|positive regulation of abscisic acid-activated signaling pathway|response to wounding|acetyl-CoA C-acyltransferase activity|chloroplast|glyoxysome|membrane|mitochondrion|nucleolus|peroxisome|vacuolar membrane|	path:cmo00071,path:cmo00280,path:cmo00592,path:cmo01040,path:cmo01100,path:cmo01110,path:cmo01212,path:cmo04146	Fatty acid degradation|Valine, leucine and isoleucine degradation|alpha-Linolenic acid metabolism|Biosynthesis of unsaturated fatty acids|Metabolic pathways|Biosynthesis of secondary metabolites|Fatty acid metabolism|Peroxisome|
cmo:103483504	708300	689309	883821	926380	949883	993814	1.03784e+06	1.04405e+06	698804	905100	971848	1.04094e+06	1.29521	0.0212751	1.39073	0.0127842	1.48961	0.0164333	1.07375	0.161033	1.15009	0.101355	1.0711	0.196563	36566.4	328	GO:0006813,GO:0005244,GO:0016020,GO:0005886,GO:0009506	potassium ion transport|voltage-gated ion channel activity|membrane|plasma membrane|plasmodesma|
cmo:103483505	32831	26997.8	40251.4	33966.6	42757.3	44514.8	43591	36570.2	29914.4	37109	43636	40080.6	1.24051	0.238696	1.4587	0.147381	1.33984	0.156663	1.17589	0.289132	1.08008	0.593842	0.918521	0.492408	62288.8	551	GO:0003993,GO:0046872,GO:0005576	acid phosphatase activity|metal ion binding|extracellular region|
cmo:103483506;cmo:103499488;cmo:103496461;cmo:103489433	88389	87680.6	189219	197672	125370	129984	70948.4	72293.5	88034.8	193445	127677	71620.9	2.19737	0.0143207	1.4503	0.024085	0.813552	0.0120411	0.660015	0.00532076	0.370239	0.00447517	0.560954	0.0049355	49053	447	GO:0045490,GO:0046872,GO:0030570	pectin catabolic process|metal ion binding|pectate lyase activity|	path:cmo00040	Pentose and glucuronate interconversions|
cmo:103483508	10210	8542.57	8806.05	7785.28	7545.67	7170.18	10582.5	8019.2	9376.29	8295.67	7357.92	9300.84	0.88475	0.394352	0.784738	0.206756	0.991953	0.942489	0.88696	0.276207	1.12117	0.581562	1.26406	0.344742	22321.5	200	GO:0009204,GO:0009117,GO:0046872,GO:0047429,GO:0000166,GO:0005737	deoxyribonucleoside triphosphate catabolic process|nucleotide metabolic process|metal ion binding|nucleoside-triphosphate diphosphatase activity|nucleotide binding|cytoplasm|	path:cmo00230,path:cmo00240,path:cmo01100	Purine metabolism|Pyrimidine metabolism|Metabolic pathways|
cmo:103483514	NA	NA	NA	NA	NA	NA	NA	NA	NA	NA	NA	NA	NA	NA	NA	NA	NA	NA	NA	NA	NA	NA	NA	NA	51970.8	470
cmo:103483527	161360	161341	145667	145519	139873	140716	132874	124578	161350	145593	140295	128726	0.90234	0.00274858	0.869505	0.0136406	0.797805	0.0900349	0.963611	0.0458069	0.884151	0.162282	0.917539	0.224371	64831.3	597
cmo:103483532	6103.5	5899.16	9178.45	7406.95	7358.06	8647.08	7431.06	8759.34	6001.33	8292.7	8002.57	8095.2	1.38181	0.199816	1.33347	0.163178	1.3489	0.160177	0.965014	0.829586	0.976184	0.887812	1.01158	0.930298	64022	577	GO:0009414,GO:0005983,GO:0016161,GO:0009507,GO:0005829,GO:0005634	response to water deprivation|starch catabolic process|beta-amylase activity|chloroplast|cytosol|nucleus|	path:cmo00500,path:cmo01100	Starch and sucrose metabolism|Metabolic pathways|
cmo:103483534	26709	30272.5	27527.5	25629.9	41263.1	40870.4	33750.2	85037.9	28490.8	26578.7	41066.8	59394.1	0.932887	0.465561	1.44141	0.105752	2.08468	0.398074	1.5451	0.0483825	2.23465	0.369566	1.44628	0.667609	30022	267	GO:0016787,GO:0046872,GO:0009507	hydrolase activity|metal ion binding|chloroplast|
cmo:103483541;cmo:103489005	339900	339693	349061	336567	349644	347256	350897	350523	339797	342814	348450	350710	1.00888	0.717161	1.02547	0.0841365	1.03212	0.00150485	1.01644	0.529716	1.02303	0.427306	1.00649	0.304301	100681	911	GO:0015937,GO:0005524,GO:0004594,GO:0005829	coenzyme A biosynthetic process|ATP binding|pantothenate kinase activity|cytosol|	path:cmo00770,path:cmo01100	Pantothenate and CoA biosynthesis|Metabolic pathways|
cmo:103483542	66037	65490.8	89029.1	92963.5	107141	103883	141791	149493	65763.9	90996.3	105512	145642	1.38368	0.0359342	1.6044	0.0136853	2.21462	0.0183262	1.15951	0.0381861	1.60053	0.00609143	1.38034	0.0178371	41251.7	367
cmo:103483543	74365	78131	67033.7	72861.6	59849.7	51516.4	60462.5	61593.1	76248	69947.6	55683	61027.8	0.91737	0.243143	0.730289	0.120744	0.800385	0.0449383	0.796068	0.148642	0.872478	0.175979	1.09599	0.424889	29864.4	276	GO:0006397,GO:0000166,GO:0003723,GO:0009507,GO:0030529	mRNA processing|nucleotide binding|RNA binding|chloroplast|ribonucleoprotein complex|
cmo:103483550	NA	NA	NA	NA	NA	NA	NA	NA	NA	NA	NA	NA	NA	NA	NA	NA	NA	NA	NA	NA	NA	NA	NA	NA	18232.8	170	GO:0044571],GO:0006879,GO:0097428,GO:0051537,GO:0051539,GO:0008198,GO:0036455,GO:0005198,GO:0005737,GO:0005759,GO:0005739	| cellular iron ion homeostasis|protein maturation by iron-sulfur cluster transfer|2 iron, 2 sulfur cluster binding|4 iron, 4 sulfur cluster binding|ferrous iron binding|iron-sulfur transferase activity|structural molecule activity|cytoplasm|mitochondrial matrix|mitochondrion|
cmo:103483551	61428	62045.8	71094.6	75127	73476.7	70172.6	59955.9	55925	61736.9	73110.8	71824.7	57940.4	1.18423	0.0943534	1.1634	0.0841878	0.938506	0.311968	0.982408	0.673444	0.792501	0.0383895	0.806692	0.0475246	31985.9	301	GO:0010497,GO:0046739,GO:0016021,GO:0009506	plasmodesmata-mediated intercellular transport|transport of virus in multicellular host|integral component of membrane|plasmodesma|
cmo:103483553	729420	692954	610857	642779	579278	577943	595804	596837	711187	626818	578611	596321	0.881368	0.0730598	0.813584	0.0783239	0.838487	0.0918806	0.923092	0.196272	0.951346	0.301947	1.03061	0.00323848	57011.7	522	GO:0006281,GO:0000349,GO:0045087,GO:0070534,GO:0016567,GO:0016874,GO:0061630,GO:0004842,GO:0071013,GO:0005634,GO:0000974,GO:0071006	DNA repair|generation of catalytic spliceosome for first transesterification step|innate immune response|protein K63-linked ubiquitination|protein ubiquitination|ligase activity|ubiquitin protein ligase activity|ubiquitin-protein transferase activity|catalytic step 2 spliceosome|nucleus|Prp19 complex|U2-type catalytic step 1 spliceosome|	path:cmo03040,path:cmo04120	Spliceosome|Ubiquitin mediated proteolysis|
cmo:103483565	239710	245237	291834	286183	414462	399926	586328	605680	242473	289009	407194	596004	1.19192	0.00785724	1.67933	0.00363959	2.45802	0.000942322	1.40893	0.00966696	2.06224	0.00204983	1.46369	0.00413965	18798.3	165	GO:0009440,GO:0008824,GO:0003677,GO:0005829	cyanate catabolic process|cyanate hydratase activity|DNA binding|cytosol|	path:cmo00910	Nitrogen metabolism|
cmo:103483566	68128	66211.2	44762.9	50857.8	37928.1	36054	46424.8	48917	67169.6	47810.4	36991	47670.9	0.711786	0.104067	0.550711	0.00666716	0.70971	0.0174649	0.773703	0.120116	0.997083	0.988095	1.28871	0.0200435	27320.5	243	GO:0080156,GO:0005739	mitochondrial mRNA modification|mitochondrion|
cmo:103483573	10935	9382.41	10139.3	9537.5	11017.5	10844.2	15548.8	14601	10158.7	9838.4	10930.8	15074.9	0.968469	0.768984	1.07601	0.500643	1.48394	0.0850872	1.11104	0.160988	1.53225	0.0104328	1.37911	0.0493627	80295.1	737	GO:0006066,GO:0055114,GO:0009409,GO:0050660,GO:0046577,GO:0016021	alcohol metabolic process|oxidation-reduction process|response to cold|flavin adenine dinucleotide binding|long-chain-alcohol oxidase activity|integral component of membrane|
cmo:103483576	70412	73028.6	86853.2	91497.4	104432	99141	139765	143479	71720.3	89175.3	101786	141622	1.24338	0.0273564	1.41921	0.0118007	1.97464	0.00182008	1.14142	0.0694338	1.58813	0.0125541	1.39136	0.0204666	31033.8	288	GO:0009658,GO:0042742,GO:0010193,GO:0009507,GO:0009941,GO:0009534,GO:0009535,GO:0016020,GO:0005634,GO:0005886,GO:0010287,GO:0009579,GO:0031977	chloroplast organization|defense response to bacterium|response to ozone|chloroplast|chloroplast envelope|chloroplast thylakoid|chloroplast thylakoid membrane|membrane|nucleus|plasma membrane|plastoglobule|thylakoid|thylakoid lumen|
cmo:103483577	322530	316280	267958	305021	267350	259893	244562	241220	319405	286489	263622	242891	0.896947	0.331806	0.825352	0.0118272	0.760448	0.00319022	0.920179	0.42219	0.847818	0.237567	0.921361	0.0658276	22398.7	202	GO:0051861,GO:0017089,GO:0005829,GO:0005886	glycolipid binding|glycolipid transporter activity|cytosol|plasma membrane|
cmo:103483580	958800	905419	787852	927098	772166	774754	591941	586814	932110	857475	773460	589377	0.91993	0.472106	0.829795	0.096229	0.632305	0.0357485	0.90202	0.435373	0.68734	0.136362	0.762001	0.00364861	23278.3	200	GO:0006412,GO:0003735,GO:0022625,GO:0005783,GO:0009506,GO:0005773	translation|structural constituent of ribosome|cytosolic large ribosomal subunit|endoplasmic reticulum|plasmodesma|vacuole|	path:cmo03010	Ribosome|
cmo:103483582	74929	74836.3	74508.6	79247.1	67750	66995.2	49805.3	50331.5	74882.6	76877.9	67372.6	50068.4	1.02664	0.556098	0.899709	0.0317231	0.668624	0.00746126	0.876358	0.137012	0.651272	0.0403392	0.743157	0.000685315	15447.2	133	GO:0006412,GO:0003735,GO:0009507,GO:0005829,GO:0022625,GO:0022626,GO:0005783,GO:0005730,GO:0009506,GO:0005774,GO:0005773	translation|structural constituent of ribosome|chloroplast|cytosol|cytosolic large ribosomal subunit|cytosolic ribosome|endoplasmic reticulum|nucleolus|plasmodesma|vacuolar membrane|vacuole|	path:cmo03010	Ribosome|
cmo:103483589	1466300	1.42537e+06	1.12854e+06	1.10668e+06	1.02165e+06	969230	985718	953200	1.44583e+06	1.11761e+06	995441	969459	0.772984	0.00707246	0.688489	0.0158692	0.670518	0.00339809	0.89069	0.109611	0.867442	0.031689	0.973898	0.502413	28300	246	GO:0009507,GO:0022625,GO:0022626,GO:0016020	chloroplast|cytosolic large ribosomal subunit|cytosolic ribosome|membrane|	path:cmo03010	Ribosome|
cmo:103483590	156920	157758	107119	110070	104182	103768	96494.3	88500.5	157339	108595	103975	92497.4	0.690197	0.0187732	0.660836	0.000119975	0.587886	0.0508095	0.957459	0.186872	0.851765	0.141345	0.88961	0.223136	47367.8	424	GO:0033979,GO:0008284,GO:0045893,GO:0042306,GO:0006970,GO:0005524,GO:0034512,GO:0034513,GO:0005525,GO:0008139,GO:0019904,GO:0003700,GO:0008134,GO:0005737,GO:0005730,GO:0005654	box H/ACA snoRNA metabolic process|positive regulation of cell proliferation|positive regulation of transcription, DNA-templated|regulation of protein import into nucleus|response to osmotic stress|ATP binding|box C/D snoRNA binding|box H/ACA snoRNA binding|GTP binding|nuclear localization sequence binding|protein domain specific binding|transcription factor activity, sequence-specific DNA bindin…
cmo:103483604	200740	191143	275332	227492	350295	328135	532095	538499	195942	251412	339215	535297	1.2831	0.219464	1.7312	0.00733236	2.73192	0.0105869	1.34924	0.165099	2.12916	0.0784776	1.57805	0.039334	27440.1	251	GO:0015996,GO:0006552,GO:0055114,GO:0009055,GO:0005759,GO:0005739	chlorophyll catabolic process|leucine catabolic process|oxidation-reduction process|electron carrier activity|mitochondrial matrix|mitochondrion|
cmo:103483608;cmo:103483609;cmo:103483611	69429	71136.9	74934.1	70522	137378	129993	135568	133108	70283	72728.1	133686	134338	1.03479	0.454358	1.9021	0.0106928	1.91138	0.000856674	1.83816	0.0046754	1.84712	0.0201055	1.00488	0.883122	?	384	GO:0046872,GO:0016491	metal ion binding|oxidoreductase activity|
cmo:103483613	18091	16392.1	22455.6	19952	20914.9	24058.6	22790.5	26493.2	17241.6	21203.8	22486.7	24641.8	1.22981	0.119428	1.30422	0.103723	1.42921	0.0740445	1.06051	0.592797	1.16214	0.266122	1.09584	0.469266	40944.7	361	GO:0046872,GO:0016491	metal ion binding|oxidoreductase activity|
cmo:103483614;cmo:103483615	NA	NA	NA	NA	NA	NA	NA	NA	NA	NA	NA	NA	NA	NA	NA	NA	NA	NA	NA	NA	NA	NA	NA	NA	43139.4	382	GO:0046872,GO:0016491	metal ion binding|oxidoreductase activity|
cmo:103483619	16627	18533.1	27227.1	28041.3	39350.1	38755.2	72302.4	79137.9	17580	27634.2	39052.7	75720.1	1.57191	0.0597716	2.22142	0.0395096	4.30717	0.00271121	1.4132	0.00792542	2.74009	0.0166635	1.93892	0.0382881	66419.3	592	GO:0006338,GO:0031011	chromatin remodeling|Ino80 complex|
cmo:103483624	41335	41495.8	49744.3	48093.9	53380.2	51306.3	55498.3	52240.8	41415.4	48919.1	52343.2	53869.6	1.18118	0.0612718	1.26386	0.0517326	1.30071	0.0720075	1.07	0.124817	1.1012	0.141601	1.02916	0.524507	85365.4	767	GO:0009873,GO:0010105,GO:0018106,GO:0000160,GO:0023014,GO:0005524,GO:0051740,GO:0009927,GO:0046872,GO:0000156,GO:0000155,GO:0004674,GO:0004872,GO:0005783,GO:0005789,GO:0016021	ethylene-activated signaling pathway|negative regulation of ethylene-activated signaling pathway|peptidyl-histidine phosphorylation|phosphorelay signal transduction system|signal transduction by protein phosphorylation|ATP binding|ethylene binding|histidine phosphotransfer kinase activity|metal ion binding|phosphorelay response regulator activity|phosphorelay sensor kinase activity|protein serine…	path:cmo04075	Plant hormone signal transduction|
cmo:103483625	10933	9800.2	12130.5	10904.2	12279.9	10685.7	9129.51	9017.17	10366.6	11517.3	11482.8	9073.34	1.11101	0.301798	1.10767	0.376093	0.875247	0.246865	0.996999	0.96796	0.787798	0.136688	0.790169	0.182104	43448.6	412	GO:0000162,GO:0004048,GO:0009507,GO:0009941,GO:0009570,GO:0009536	tryptophan biosynthetic process|anthranilate phosphoribosyltransferase activity|chloroplast|chloroplast envelope|chloroplast stroma|plastid|	path:cmo00400,path:cmo01100,path:cmo01110,path:cmo01230	Phenylalanine, tyrosine and tryptophan biosynthesis|Metabolic pathways|Biosynthesis of secondary metabolites|Biosynthesis of amino acids|
cmo:103483634	NA	NA	NA	NA	NA	NA	NA	NA	NA	NA	NA	NA	NA	NA	NA	NA	NA	NA	NA	NA	NA	NA	NA	NA	126180	1136	GO:0043424	protein histidine kinase binding|
cmo:103483635	131830	128857	114695	126831	132651	136304	122026	113093	130344	120763	134477	117559	0.926498	0.356952	1.03171	0.22444	0.901918	0.200731	1.11356	0.258759	0.97347	0.719244	0.874193	0.143571	13466.3	125	GO:0045454,GO:0009055,GO:0015035,GO:0005737	cell redox homeostasis|electron carrier activity|protein disulfide oxidoreductase activity|cytoplasm|
cmo:103483639	436120	444711	558559	594078	527537	527094	474927	477304	440415	576319	527315	476115	1.30858	0.0526323	1.19731	0.0341236	1.08106	0.0644209	0.914972	0.213569	0.826132	0.100262	0.902904	0.0129571	50958.8	474	GO:0000256,GO:0006145,GO:0010136,GO:0046872,GO:0004848,GO:0005783	allantoin catabolic process|purine nucleobase catabolic process|ureide catabolic process|metal ion binding|ureidoglycolate hydrolase activity|endoplasmic reticulum|	path:cmo00230,path:cmo01100	Purine metabolism|Metabolic pathways|
cmo:103483644;cmo:103502858	346370	381497	225865	224708	191216	202834	225718	190012	363934	225286	197025	207865	0.619032	0.0633805	0.541376	0.0156744	0.571163	0.0492464	0.874553	0.135163	0.922671	0.507082	1.05502	0.663967	17253.2	153	GO:0006412,GO:0003723,GO:0003735,GO:0015935	translation|RNA binding|structural constituent of ribosome|small ribosomal subunit|	path:cmo03010	Ribosome|
cmo:103483647	26912	29696.2	21523.6	25344.7	26351.3	23228.6	25629.8	26799.7	28304.1	23434.2	24790	26214.7	0.827942	0.21036	0.875843	0.244718	0.92618	0.342794	1.05786	0.636131	1.11865	0.381415	1.05747	0.52302	19391.4	176	GO:0046739,GO:0016192,GO:0005737,GO:0005783,GO:0010008,GO:0016021	transport of virus in multicellular host|vesicle-mediated transport|cytoplasm|endoplasmic reticulum|endosome membrane|integral component of membrane|
cmo:103483651	61414	64940.9	64001	69776.5	71690.4	70896.4	75480.6	73192.3	63177.4	66888.8	71293.4	74336.4	1.05874	0.402334	1.12846	0.132752	1.17663	0.0592086	1.06585	0.371639	1.11134	0.217189	1.04268	0.194996	68572.4	614	GO:0030968,GO:0030433,GO:0097466,GO:0006491,GO:0004559,GO:0005509,GO:0004571,GO:0005783,GO:0005789,GO:0016021	endoplasmic reticulum unfolded protein response|ER-associated ubiquitin-dependent protein catabolic process|glycoprotein ERAD pathway|N-glycan processing|alpha-mannosidase activity|calcium ion binding|mannosyl-oligosaccharide 1,2-alpha-mannosidase activity|endoplasmic reticulum|endoplasmic reticulum membrane|integral component of membrane|	path:cmo04141	Protein processing in endoplasmic reticulum|
cmo:103483652	37352	37242.8	15632.8	18992.1	20084.2	16340.9	15754.9	14988.6	37297.4	17312.5	18212.6	15371.8	0.464175	0.0797551	0.488307	0.0902544	0.412141	0.0175119	1.05199	0.757707	0.887901	0.441008	0.84402	0.345506	37382.5	333
cmo:103483654	68289	70090.9	107023	106662	119819	124339	81589.2	79309.7	69189.9	106843	122079	80449.5	1.54419	0.0172094	1.7644	0.00270614	1.16273	0.0162286	1.14261	0.0857351	0.752972	0.0295358	0.658995	0.0041523	71023.8	634
cmo:103483658	50873	50946.5	46037.6	43122.8	45840.7	49805.1	51536.5	51963.3	50909.8	44580.2	47822.9	51749.9	0.875672	0.153011	0.939366	0.368678	1.0165	0.148222	1.07274	0.322764	1.16083	0.132239	1.08212	0.302776	50049.7	457	GO:0048653,GO:0009908,GO:0048366,GO:0040008,GO:0005634	anther development|flower development|leaf development|regulation of growth|nucleus|
cmo:103483660	53974	55814.7	69648.5	51978.2	55328.4	55310.2	57856.5	60139.3	54894.3	60813.4	55319.3	58997.9	1.10783	0.642757	1.00774	0.721156	1.07475	0.108895	0.909657	0.668157	0.970147	0.914412	1.0665	0.186355	20535.4	183	GO:0007264,GO:0005525,GO:0005622	small GTPase mediated signal transduction|GTP binding|intracellular|
cmo:103483665;cmo:103491225	217260	223539	159939	158833	169806	167121	309875	322089	220400	159386	168464	315982	0.723169	0.0205222	0.764356	0.00957178	1.43368	0.00618166	1.05695	0.0558342	1.9825	0.0147394	1.87567	0.00757208	52072.2	467	GO:0070814,GO:0016310,GO:0046686,GO:0009735,GO:0001887,GO:0000103,GO:0004020,GO:0005524,GO:0004781,GO:0009507,GO:0009570,GO:0005886	hydrogen sulfide biosynthetic process|phosphorylation|response to cadmium ion|response to cytokinin|selenium compound metabolic process|sulfate assimilation|adenylylsulfate kinase activity|ATP binding|sulfate adenylyltransferase (ATP) activity|chloroplast|chloroplast stroma|plasma membrane|	path:cmo00230,path:cmo00261,path:cmo00450,path:cmo00920,path:cmo01100	Purine metabolism|Monobactam biosynthesis|Selenocompound metabolism|Sulfur metabolism|Metabolic pathways|
cmo:103483669	440210	442531	430569	432733	399467	397684	403782	411573	441371	431651	398576	407677	0.977978	0.0257354	0.903041	0.00131248	0.923663	0.0597862	0.923375	0.00188786	0.944461	0.0881929	1.02284	0.241401	27157.4	250
cmo:103483671	177820	176925	162706	203746	170074	162221	179097	176988	177372	183226	166147	178043	1.033	0.85451	0.936714	0.216639	1.00378	0.641667	0.90679	0.561902	0.971712	0.874855	1.0716	0.192029	24352.5	215	GO:0015031,GO:0016192,GO:0005783,GO:0005794,GO:0032580,GO:0016021,GO:0005773	protein transport|vesicle-mediated transport|endoplasmic reticulum|Golgi apparatus|Golgi cisterna membrane|integral component of membrane|vacuole|
cmo:103483677	305120	307110	522725	540282	723979	711788	737184	766466	306115	531503	717884	751825	1.73629	0.0150819	2.34515	0.00200162	2.45602	0.0114468	1.35067	0.0117024	1.41452	0.00596105	1.04728	0.218369	23753.6	200	GO:0019509,GO:0010309],GO:0046872,GO:0005737,GO:0005634	L-methionine biosynthetic process from methylthioadenosine|acireductone dioxygenase|metal ion binding|cytoplasm|nucleus|	path:cmo00270,path:cmo01100	Cysteine and methionine metabolism|Metabolic pathways|
cmo:103483683	448680	461710	302502	324578	263988	282353	248990	226371	455195	313540	273170	237681	0.688802	0.0339403	0.600117	0.0199745	0.522151	0.0319917	0.871247	0.105764	0.758056	0.0498265	0.870082	0.152594	29774.3	261	GO:0006412,GO:0003735,GO:0022627	translation|structural constituent of ribosome|cytosolic small ribosomal subunit|	path:cmo03010	Ribosome|
cmo:103483685	8241.4	8507.12	7040.91	10015.5	7815.11	6868.31	6828.41	5959.05	8374.26	8528.22	7341.71	6393.73	1.01838	0.989533	0.8767	0.272629	0.763498	0.140959	0.860873	0.577939	0.749715	0.341708	0.870877	0.278318	210295	1824	GO:0005737,GO:0005856,GO:0005886,GO:0009506	cytoplasm|cytoskeleton|plasma membrane|plasmodesma|
cmo:103483693	635910	618554	662153	664558	750167	748583	790907	788997	627232	663355	749375	789952	1.05759	0.148821	1.19473	0.0481805	1.25943	0.0367752	1.12967	0.00115011	1.19084	0.000410707	1.05415	0.00102308	22502.5	205	GO:0010499,GO:0043161,GO:0004175,GO:0004298,GO:0048046,GO:0005737,GO:0005829,GO:0005634,GO:0005886,GO:0000502,GO:0005839,GO:0005774,GO:0005773	proteasomal ubiquitin-independent protein catabolic process|proteasome-mediated ubiquitin-dependent protein catabolic process|endopeptidase activity|threonine-type endopeptidase activity|apoplast|cytoplasm|cytosol|nucleus|plasma membrane|proteasome complex|proteasome core complex|vacuolar membrane|vacuole|	path:cmo03050	Proteasome|
cmo:103483696	41411	40883.2	33585.2	36384.8	40193.1	40940.4	37564.4	39407.4	41147.1	34985	40566.8	38485.9	0.850241	0.145727	0.985896	0.345382	0.935325	0.19937	1.15955	0.152441	1.10007	0.203883	0.948706	0.240865	46972.9	407	GO:0009908,GO:0051568,GO:0009911,GO:0006355,GO:0006368,GO:0010228,GO:0016593,GO:0005634	flower development|histone H3-K4 methylation|positive regulation of flower development|regulation of transcription, DNA-templated|transcription elongation from RNA polymerase II promoter|vegetative to reproductive phase transition of meristem|Cdc73/Paf1 complex|nucleus|
cmo:103483713	213090	190154	222111	239145	225217	231030	242921	244347	201622	230628	228124	243634	1.14386	0.205028	1.13144	0.259665	1.20837	0.183734	0.989143	0.829025	1.0564	0.372448	1.06799	0.107459	33178.3	307			path:cmo00230,path:cmo00240,path:cmo00760,path:cmo01100,path:cmo01110	Purine metabolism|Pyrimidine metabolism|Nicotinate and nicotinamide metabolism|Metabolic pathways|Biosynthesis of secondary metabolites|
cmo:103483715	160730	161616	176624	161296	201933	188754	531001	564013	161173	168960	195344	547507	1.04831	0.494261	1.21201	0.109004	3.39701	0.0148758	1.15615	0.133735	3.24045	0.00407304	2.80279	0.00204414	61913.8	571	GO:0009408,GO:0009644,GO:0042542,GO:0005524	response to heat|response to high light intensity|response to hydrogen peroxide|ATP binding|
cmo:103483717	16871	17012.2	2894.47	4168.14	3442.41	2678.31	3464.14	3237.04	16941.6	3531.3	3060.36	3350.59	0.208439	0.0727997	0.180642	0.0461682	0.197773	0.0120073	0.866638	0.612113	0.948826	0.874425	1.09484	0.575706	38165.7	338	GO:0009926,GO:0010087,GO:0006596,GO:0048759,GO:0016768,GO:0010487,GO:0005737	auxin polar transport|phloem or xylem histogenesis|polyamine biosynthetic process|xylem vessel member cell differentiation|spermine synthase activity|thermospermine synthase activity|cytoplasm|
cmo:103483718	353590	348275	307373	367373	311858	314151	232242	234262	350932	337373	313004	233252	0.961362	0.711899	0.891922	0.0169327	0.664664	0.0017364	0.92777	0.571725	0.691377	0.151746	0.745204	0.000443174	22694.9	207	GO:0015979,GO:0009535,GO:0009538	photosynthesis|chloroplast thylakoid membrane|photosystem I reaction center|	path:cmo00195,path:cmo01100	Photosynthesis|Metabolic pathways|
cmo:103483722	154430	164059	135798	135411	158731	152712	238001	244533	159245	135604	155721	241267	0.851549	0.11809	0.977876	0.610217	1.51507	0.0214675	1.14835	0.0870264	1.7792	0.0138978	1.54935	0.00468389	76189.5	695	GO:0006631,GO:0001676,GO:0010193,GO:0009651,GO:0005524,GO:0004467,GO:0005777	fatty acid metabolic process|long-chain fatty acid metabolic process|response to ozone|response to salt stress|ATP binding|long-chain fatty acid-CoA ligase activity|peroxisome|	path:cmo00061,path:cmo00071,path:cmo01100,path:cmo01212,path:cmo04146	Fatty acid biosynthesis|Fatty acid degradation|Metabolic pathways|Fatty acid metabolism|Peroxisome|
cmo:103483726;cmo:103487505	863120	830017	568707	630070	575248	544324	510080	540757	846568	599389	559786	525419	0.708022	0.0636374	0.661241	0.00965739	0.620645	0.00894125	0.933928	0.395578	0.876591	0.188786	0.938606	0.255835	60808	552	GO:0006913,GO:0009651,GO:0005096,GO:0009507,GO:0005783,GO:0005635,GO:0031965,GO:0009524,GO:0005819,GO:0005774	nucleocytoplasmic transport|response to salt stress|GTPase activator activity|chloroplast|endoplasmic reticulum|nuclear envelope|nuclear membrane|phragmoplast|spindle|vacuolar membrane|	path:cmo03013	RNA transport|
cmo:103483727	NA	NA	NA	NA	NA	NA	NA	NA	NA	NA	NA	NA	NA	NA	NA	NA	NA	NA	NA	NA	NA	NA	NA	NA	40835.9	368	GO:0007049,GO:0051301,GO:0008168,GO:0044822,GO:0000777	cell cycle|cell division|methyltransferase activity|poly(A) RNA binding|condensed chromosome kinetochore|
cmo:103483734	343380	339455	331808	342742	317173	328602	293346	292206	341418	337275	322888	292776	0.987866	0.583842	0.945726	0.168585	0.85753	0.0128188	0.957342	0.211761	0.868063	0.069165	0.906743	0.110563	49399.5	449	GO:0045116,GO:0016881,GO:0005524,GO:0019781,GO:0046982,GO:0005737,GO:0005634	protein neddylation|acid-amino acid ligase activity|ATP binding|NEDD8 activating enzyme activity|protein heterodimerization activity|cytoplasm|nucleus|	path:cmo04120	Ubiquitin mediated proteolysis|
cmo:103483735	175990	179731	361115	319503	255083	265006	223623	233288	177860	340309	260045	228455	1.91335	0.053708	1.46207	0.0090423	1.28446	0.0232066	0.764143	0.118552	0.671317	0.0711964	0.878524	0.0460125	25346.5	236
cmo:103483736	194540	162042	239999	246285	270975	243551	294822	281271	178291	243142	257263	288047	1.36373	0.174154	1.44294	0.0988298	1.6156	0.101631	1.05808	0.484365	1.18469	0.0433381	1.11966	0.243821	39236.6	358	GO:0048573,GO:0052855,GO:0005524,GO:0047453	photoperiodism, flowering|ADP-dependent NAD(P)H-hydrate dehydratase activity|ATP binding|ATP-dependent NAD(P)H-hydrate dehydratase activity|
cmo:103483739;cmo:103483740	126000	122736	109159	102663	92146	93941.7	89908.3	97090.6	124368	105911	93043.8	93499.4	0.851592	0.0817813	0.748133	0.00453494	0.751796	0.0606945	0.878511	0.123253	0.882812	0.132295	1.0049	0.931373	46582	436
cmo:103483742	450520	414845	470620	475662	622220	641165	558610	576521	432683	473141	631693	567566	1.09351	0.268561	1.45994	0.0448644	1.31174	0.0655452	1.3351	0.01822	1.19957	0.0359723	0.898484	0.0391513	46420.6	436
cmo:103483744	NA	NA	NA	NA	NA	NA	NA	NA	NA	NA	NA	NA	NA	NA	NA	NA	NA	NA	NA	NA	NA	NA	NA	NA	51578.2	500
cmo:103483749	18466	18777.3	31538.3	28092.9	27365	29143.5	22072.5	22280.9	18621.7	29815.6	28254.2	22176.7	1.60113	0.0729339	1.51728	0.0359113	1.19091	0.00807137	0.947631	0.528593	0.743795	0.121578	0.784899	0.0768229	39154.5	360
cmo:103483753;cmo:103483751	266700	257940	223824	228861	414532	393039	652936	668346	262320	226343	403785	660641	0.862851	0.0259563	1.53929	0.0100565	2.51846	0.000956822	1.78395	0.0126819	2.91876	0.00022997	1.63612	0.0147118	25844.4	239	GO:0016787,GO:0005576	hydrolase activity|extracellular region|
cmo:103483759	265020	254520	230236	258679	192324	186191	168625	175584	259770	244457	189258	172105	0.941054	0.469799	0.728559	0.00785278	0.662529	0.00478841	0.774194	0.122787	0.704028	0.0779818	0.909369	0.0717337	?	432	GO:0006542,GO:0009399,GO:0005524,GO:0004356,GO:0009507	glutamine biosynthetic process|nitrogen fixation|ATP binding|glutamate-ammonia ligase activity|chloroplast|	path:cmo00220,path:cmo00250,path:cmo00630,path:cmo00910,path:cmo01100,path:cmo01230	Arginine biosynthesis|Alanine, aspartate and glutamate metabolism|Glyoxylate and dicarboxylate metabolism|Nitrogen metabolism|Metabolic pathways|Biosynthesis of amino acids|
cmo:103483760	23356	23767	42644.8	37309.8	41330	46634.7	30515.5	33457.7	23561.5	39977.3	43982.3	31986.6	1.69672	0.0760619	1.8667	0.0569289	1.35758	0.0861287	1.10018	0.399523	0.800118	0.126989	0.72726	0.0590978	18148.1	169
cmo:103483769	17143	15407.5	23252.8	19958.3	18871.6	18435.6	18974.5	23415.8	16275.2	21605.5	18653.6	21195.1	1.32751	0.107705	1.14613	0.222468	1.30229	0.200813	0.863372	0.304845	0.981006	0.883615	1.13625	0.450493	100133	901
cmo:103483771	NA	NA	NA	NA	NA	NA	NA	NA	NA	NA	NA	NA	NA	NA	NA	NA	NA	NA	NA	NA	NA	NA	NA	NA	24266.2	218
cmo:103483779	116400	112450	100419	93358.7	83040.2	82513.6	75114.3	74138.7	114425	96888.7	82776.9	74626.5	0.846744	0.0923502	0.723416	0.0287218	0.652187	0.0122929	0.85435	0.143127	0.770229	0.0803509	0.901538	0.0156337	33569.4	303	GO:0005506,GO:0031418,GO:0004656,GO:0005737,GO:0005783,GO:0005789,GO:0005794,GO:0016021,GO:0005634	iron ion binding|L-ascorbic acid binding|procollagen-proline 4-dioxygenase activity|cytoplasm|endoplasmic reticulum|endoplasmic reticulum membrane|Golgi apparatus|integral component of membrane|nucleus|	path:cmo00330,path:cmo01100	Arginine and proline metabolism|Metabolic pathways|
cmo:103483781	448660	448757	651332	697855	729523	708753	688618	695288	448709	674593	719138	691953	1.50341	0.0538089	1.60268	0.019483	1.5421	0.00705555	1.06603	0.284155	1.02573	0.588051	0.962198	0.202239	101214	898	GO:0080165,GO:0005985,GO:0016157,GO:0005618,GO:0005576	callose deposition in phloem sieve plate|sucrose metabolic process|sucrose synthase activity|cell wall|extracellular region|	path:cmo00500,path:cmo01100	Starch and sucrose metabolism|Metabolic pathways|
cmo:103483782	8309.3	10661.7	14035	11336	17241.8	15729.2	15186.5	16020.4	9485.5	12685.5	16485.5	15603.4	1.33736	0.219366	1.73797	0.107599	1.64498	0.140965	1.29956	0.205631	1.23002	0.282481	0.946494	0.435765	17612.9	154	GO:0009736,GO:0000160,GO:0016310,GO:0009927,GO:0043424,GO:0005737,GO:0005829,GO:0005634	cytokinin-activated signaling pathway|phosphorelay signal transduction system|phosphorylation|histidine phosphotransfer kinase activity|protein histidine kinase binding|cytoplasm|cytosol|nucleus|	path:cmo04075	Plant hormone signal transduction|
cmo:103483785	NA	NA	NA	NA	NA	NA	NA	NA	NA	NA	NA	NA	NA	NA	NA	NA	NA	NA	NA	NA	NA	NA	NA	NA	67196.4	613
cmo:103483786	33979	33361.8	28338.1	25104.5	27588.5	25846.9	29119.6	25579.9	33670.4	26721.3	26717.7	27349.8	0.793614	0.155155	0.793508	0.070764	0.812279	0.184619	0.999867	0.988381	1.02352	0.8199	1.02366	0.800529	29099.8	248	GO:0000398,GO:0000166,GO:0003723,GO:0016607,GO:0005634,GO:0005681	mRNA splicing, via spliceosome|nucleotide binding|RNA binding|nuclear speck|nucleus|spliceosomal complex|	path:cmo03040	Spliceosome|
cmo:103483787	NA	NA	NA	NA	NA	NA	NA	NA	NA	NA	NA	NA	NA	NA	NA	NA	NA	NA	NA	NA	NA	NA	NA	NA	360955	3309	GO:0043044,GO:0006952,GO:0009873,GO:0009908,GO:0010199,GO:1900150,GO:0010104,GO:0040029,GO:2000022,GO:0006355,GO:0009611,GO:0006351,GO:0016887,GO:0005524,GO:0003677,GO:0004386,GO:0005829,GO:0005634	ATP-dependent chromatin remodeling|defense response|ethylene-activated signaling pathway|flower development|organ boundary specification between lateral organs and the meristem|regulation of defense response to fungus|regulation of ethylene-activated signaling pathway|regulation of gene expression, epigenetic|regulation of jasmonic acid mediated signaling pathway|regulation of transcription, DNA-…
cmo:103483789	12965	12879.4	8088.79	8700.23	7581.04	8114.31	9949.39	8331.7	12922.2	8394.51	7847.68	9140.54	0.649618	0.0517994	0.607301	0.0414716	0.707351	0.15755	0.934858	0.310012	1.08887	0.519592	1.16475	0.318593	153356	1372	GO:0007349,GO:0000911,GO:0010342,GO:0009556,GO:0000914,GO:0009555,GO:0006468,GO:0010245,GO:0005524,GO:0008017,GO:0016740,GO:0005874,GO:0009524,GO:0009506,GO:0009574,GO:0005819	cellularization|cytokinesis by cell plate formation|endosperm cellularization|microsporogenesis|phragmoplast assembly|pollen development|protein phosphorylation|radial microtubular system formation|ATP binding|microtubule binding|transferase activity|microtubule|phragmoplast|plasmodesma|preprophase band|spindle|
cmo:103483791	391100	387172	294722	296287	251264	231413	255423	240081	389136	295505	241339	247752	0.759387	0.00215906	0.62019	0.051417	0.636671	0.0387297	0.816699	0.125883	0.838402	0.108339	1.02657	0.660455	16479.4	146	GO:0006412,GO:0003735,GO:0005829,GO:0022625,GO:0022626,GO:0016020,GO:0009506	translation|structural constituent of ribosome|cytosol|cytosolic large ribosomal subunit|cytosolic ribosome|membrane|plasmodesma|	path:cmo03010	Ribosome|
cmo:103483795	14096	14510.5	14000.8	18538.1	11795.9	12092.8	6196.41	6860.11	14303.3	16269.5	11944.3	6528.26	1.13747	0.551348	0.835078	0.0118776	0.456418	0.0288097	0.734157	0.277083	0.401259	0.0697692	0.546557	0.0421849	45775.9	419	GO:0015995,GO:0033728,GO:0009507	chlorophyll biosynthetic process|divinyl chlorophyllide a 8-vinyl-reductase activity|chloroplast|	path:cmo00860,path:cmo01100,path:cmo01110	Porphyrin and chlorophyll metabolism|Metabolic pathways|Biosynthesis of secondary metabolites|
cmo:103483802	NA	NA	NA	NA	NA	NA	NA	NA	NA	NA	NA	NA	NA	NA	NA	NA	NA	NA	NA	NA	NA	NA	NA	NA	43586.5	382
cmo:103483807;cmo:103488735	246570	268964	274620	316652	306226	318516	265245	304010	257767	295636	312371	284628	1.14691	0.270673	1.21184	0.098674	1.10421	0.368487	1.05661	0.56506	0.962765	0.738828	0.911184	0.383841	56595	513	GO:0006952,GO:0042742,GO:0009816,GO:0009755,GO:0045087,GO:0002221,GO:0046777,GO:0007178,GO:0005524,GO:0001653,GO:0004672,GO:0004674,GO:0004675,GO:0031625,GO:0005886,GO:0009506	defense response|defense response to bacterium|defense response to bacterium, incompatible interaction|hormone-mediated signaling pathway|innate immune response|pattern recognition receptor signaling pathway|protein autophosphorylation|transmembrane receptor protein serine/threonine kinase signaling pathway|ATP binding|peptide receptor activity|protein kinase activity|protein serine/threonine kin…
cmo:103483810	7022.9	5313.75	4002.61	2748.22	3597.46	2681.58	3081.8	3185.06	6168.33	3375.42	3139.52	3133.43	0.547217	0.131055	0.508974	0.0794579	0.507988	0.126924	0.930113	0.810385	0.92831	0.81281	0.998062	0.962498	74593.8	677
cmo:103483811	91372	93913	90575.3	85978.5	82137.3	78514.3	68788.9	74200.8	92642.5	88276.9	80325.8	71494.8	0.952876	0.278616	0.867051	0.0484718	0.771728	0.0646477	0.90993	0.114017	0.809893	0.0552091	0.89006	0.144744	54730.6	475	GO:0030865,GO:0000226,GO:0000913,GO:0050790,GO:0009826,GO:0005509,GO:0030359,GO:0005813,GO:0005737,GO:0005634,GO:0009524,GO:0005819	cortical cytoskeleton organization|microtubule cytoskeleton organization|preprophase band assembly|regulation of catalytic activity|unidimensional cell growth|calcium ion binding|protein phosphatase type 2B regulator activity|centrosome|cytoplasm|nucleus|phragmoplast|spindle|	path:cmo03015	mRNA surveillance pathway|
cmo:103483815;cmo:103484200	65812	61115	42837.4	54542.3	49411.6	50468.2	50326.5	52443.8	63463.5	48689.9	49939.9	51385.1	0.76721	0.244937	0.786907	0.0784287	0.80968	0.0610658	1.02567	0.832415	1.05536	0.702485	1.02894	0.379323	41907.9	364
cmo:103483817	NA	NA	NA	NA	NA	NA	NA	NA	NA	NA	NA	NA	NA	NA	NA	NA	NA	NA	NA	NA	NA	NA	NA	NA	41943.8	364
cmo:103483820	59213	59636.8	38685.9	31891.9	34813	34200.3	36308.8	36007	59424.9	35288.9	34506.7	36157.9	0.593841	0.115224	0.580677	0.00344567	0.608464	0.000146765	0.977832	0.88403	1.02462	0.814453	1.04785	0.0766834	50404.4	456	GO:0051321,GO:0005524	meiotic cell cycle|ATP binding|
cmo:103483822;cmo:103484193	13755	12726.6	7253.88	12577.8	10678.1	9746.47	12619.7	12532.1	13240.8	9915.85	10212.3	12575.9	0.748886	0.443809	0.771276	0.0515227	0.949785	0.414524	1.0299	0.850924	1.26826	0.500166	1.23145	0.134988	41759.5	365
cmo:103483827	14126	15685.6	20568.6	20233.8	25100	22742.8	24893.5	26923.9	14905.8	20401.2	23921.4	25908.7	1.36867	0.0980817	1.60484	0.0225385	1.73817	0.0171274	1.17255	0.184477	1.26996	0.092332	1.08308	0.336175	21112	191	GO:0015937,GO:0040007,GO:0006629,GO:0019915,GO:0016310,GO:0080020,GO:0006970,GO:0009651,GO:0005524,GO:0004140,GO:0004595,GO:0005829	coenzyme A biosynthetic process|growth|lipid metabolic process|lipid storage|phosphorylation|regulation of coenzyme A biosynthetic process|response to osmotic stress|response to salt stress|ATP binding|dephospho-CoA kinase activity|pantetheine-phosphate adenylyltransferase activity|cytosol|	path:cmo00770,path:cmo01100	Pantothenate and CoA biosynthesis|Metabolic pathways|
cmo:103483833	18584	16364.6	13569.6	12523	12217.6	11315.8	9965.61	11282.5	17474.3	13046.3	11766.7	10624.1	0.746602	0.0790984	0.673372	0.0504561	0.607983	0.0304883	0.901915	0.204412	0.814334	0.127671	0.902894	0.314715	126520	1138	GO:0007049,GO:0006351,GO:0003677,GO:0005634,GO:0017053	cell cycle|transcription, DNA-templated|DNA binding|nucleus|transcriptional repressor complex|
cmo:103483837	77936	78721	46505.5	46791.6	48100.4	46324.1	45960.1	46881.3	78328.5	46648.6	47212.3	46420.7	0.59555	0.000487561	0.602747	0.0159694	0.592641	0.00250798	1.01208	0.641892	0.995115	0.706825	0.983233	0.534588	20701.6	187	GO:0042255,GO:0003723,GO:0005730	ribosome assembly|RNA binding|nucleolus|
cmo:103483838	84857	85043.6	96174.7	71060.8	76741.4	72827.1	69512.3	65215.1	84950.3	83617.8	74784.3	67363.7	0.984314	0.886714	0.880329	0.128083	0.792978	0.0865142	0.894358	0.625751	0.805615	0.397473	0.900774	0.131309	17060.4	151
cmo:103483843	272310	285049	231026	246150	183894	177156	180917	169842	278679	238588	180525	175380	0.856137	0.0673255	0.647787	0.00537568	0.629323	0.00976004	0.756639	0.0296844	0.735073	0.0204969	0.971497	0.525287	52911.1	456	GO:0000271,GO:0006486,GO:0010411,GO:0035252,GO:0033843,GO:0005768,GO:0005794,GO:0000139,GO:0016021,GO:0005802	polysaccharide biosynthetic process|protein glycosylation|xyloglucan metabolic process|UDP-xylosyltransferase activity|xyloglucan 6-xylosyltransferase activity|endosome|Golgi apparatus|Golgi membrane|integral component of membrane|trans-Golgi network|
cmo:103483844	100030	96124.1	87933.4	84570.7	82776.2	82198.4	99093	100040	98077.1	86252.1	82487.3	99566.3	0.879432	0.0440156	0.841046	0.0657255	1.01518	0.581704	0.956351	0.254705	1.15436	0.0717598	1.20705	0.00155421	123194	1096	GO:0006428,GO:0032543,GO:0048481,GO:0002161,GO:0005524,GO:0004822,GO:0046872,GO:0009507,GO:0009570,GO:0005829,GO:0005739	isoleucyl-tRNA aminoacylation|mitochondrial translation|ovule development|aminoacyl-tRNA editing activity|ATP binding|isoleucine-tRNA ligase activity|metal ion binding|chloroplast|chloroplast stroma|cytosol|mitochondrion|	path:cmo00970	Aminoacyl-tRNA biosynthesis|
cmo:103483849	825210	797044	798924	914255	906747	901222	767016	784337	811127	856590	903985	775677	1.05605	0.576883	1.11448	0.0927218	0.956295	0.184792	1.05533	0.557941	0.905541	0.381769	0.858064	0.0338704	18701.3	168	GO:0005737	cytoplasm|
cmo:103483851;cmo:103483666;cmo:103501520;cmo:103487833	1090200	1.08814e+06	852608	890523	838620	845424	724482	740910	1.08917e+06	871565	842022	732696	0.800209	0.0614369	0.773085	0.00671269	0.672709	0.0172189	0.966103	0.353488	0.840667	0.0395939	0.870163	0.0310893	117354	1059	GO:0031047,GO:0003676	gene silencing by RNA|nucleic acid binding|
cmo:103483858	12855	11977.8	5719.42	9206.99	5846.28	5573.98	5522.13	6781	12416.4	7463.21	5710.13	6151.57	0.601075	0.26	0.459886	0.0052727	0.495438	0.0663666	0.765104	0.49642	0.824252	0.604366	1.07731	0.620082	13665.4	120	GO:0007017,GO:0003774,GO:0005737,GO:0030286,GO:0005874	microtubule-based process|motor activity|cytoplasm|dynein complex|microtubule|
cmo:103483861	462450	438197	509689	565182	558159	559126	668827	710054	450323	537436	558642	689440	1.19344	0.131866	1.24054	0.078745	1.53099	0.0091491	1.03946	0.580344	1.28283	0.07596	1.23414	0.0898641	56723.5	517	GO:0043617,GO:0006633,GO:0009646,GO:0009744,GO:0016407,GO:0004147,GO:0043754,GO:0008270,GO:0005759,GO:0005739	cellular response to sucrose starvation|fatty acid biosynthetic process|response to absence of light|response to sucrose|acetyltransferase activity|dihydrolipoamide branched chain acyltransferase activity|dihydrolipoyllysine-residue (2-methylpropanoyl)transferase activity|zinc ion binding|mitochondrial matrix|mitochondrion|	path:cmo00280,path:cmo00640,path:cmo01100,path:cmo01110	Valine, leucine and isoleucine degradation|Propanoate metabolism|Metabolic pathways|Biosynthesis of secondary metabolites|
cmo:103483862	115590	126765	140947	152955	164111	160610	181116	195660	121177	146951	162360	188388	1.21269	0.0902382	1.33986	0.0854544	1.55464	0.0196298	1.10486	0.228463	1.28198	0.0478715	1.16031	0.141649	23725.1	220	GO:0018773,GO:0047621,GO:0034545,GO:0046872,GO:0005829,GO:0005739	acetylpyruvate hydrolase activity|acylpyruvate hydrolase activity|fumarylpyruvate hydrolase activity|metal ion binding|cytosol|mitochondrion|	path:cmo00350,path:cmo01100	Tyrosine metabolism|Metabolic pathways|
cmo:103483863	299490	300019	243657	247946	236903	238018	211887	203289	299755	245802	237460	207588	0.82001	0.026478	0.792183	0.00210706	0.692526	0.0355123	0.966065	0.13819	0.844534	0.0462783	0.8742	0.0936348	42452.4	369
cmo:103483866	771920	771288	749284	791775	966180	923004	1.31613e+06	1.35345e+06	771604	770530	944592	1.33479e+06	0.998607	0.959115	1.22419	0.0716457	1.72989	0.0161469	1.2259	0.0318705	1.7323	0.0104828	1.41308	0.0117147	92107.1	830	GO:0033539,GO:0055088,GO:0048767,GO:0003995,GO:0009055,GO:0000062,GO:0050660,GO:0052890,GO:0005777	fatty acid beta-oxidation using acyl-CoA dehydrogenase|lipid homeostasis|root hair elongation|acyl-CoA dehydrogenase activity|electron carrier activity|fatty-acyl-CoA binding|flavin adenine dinucleotide binding|oxidoreductase activity, acting on the CH-CH group of donors, with a flavin as acceptor|peroxisome|	path:cmo00071,path:cmo00280,path:cmo00410,path:cmo00640,path:cmo01100,path:cmo01110,path:cmo01200,path:cmo01212	Fatty acid degradation|Valine, leucine and isoleucine degradation|beta-Alanine metabolism|Propanoate metabolism|Metabolic pathways|Biosynthesis of secondary metabolites|Carbon metabolism|Fatty acid metabolism|
cmo:103483867	307860	308387	378310	350623	344786	341349	342496	318693	308124	364466	343068	330594	1.18286	0.142109	1.11341	0.0255005	1.07293	0.303327	0.941288	0.356877	0.907063	0.204071	0.963641	0.483602	52306	498
cmo:103483871	98578	98256.3	173706	172307	218881	226018	178324	187099	98417.1	173007	222450	182711	1.75789	0.00114896	2.26027	0.0116515	1.8565	0.0240789	1.28578	0.0305423	1.05609	0.257667	0.821361	0.0293641	49588.2	458	GO:0005975,GO:0004650,GO:0016021	carbohydrate metabolic process|polygalacturonase activity|integral component of membrane|
cmo:103483875;cmo:103495038;cmo:103501628	20636	22103.4	16577.1	17808.4	13092.6	13993.7	12185.4	12773.8	21369.7	17192.8	13543.1	12479.6	0.804541	0.0484633	0.633754	0.0108535	0.583987	0.00930294	0.787722	0.0399747	0.725864	0.0257408	0.921473	0.197534	72251.9	654	GO:0016049,GO:0010215,GO:0031225,GO:0046658,GO:0005768,GO:0005794,GO:0009506,GO:0005802	cell growth|cellulose microfibril organization|anchored component of membrane|anchored component of plasma membrane|endosome|Golgi apparatus|plasmodesma|trans-Golgi network|
cmo:103483883	117890	127391	102207	101399	100347	106864	144248	151233	122641	101803	103606	147740	0.830094	0.128012	0.84479	0.0822947	1.20466	0.0742687	1.0177	0.683495	1.45123	0.0355081	1.42599	0.0151532	62124.1	567	GO:0006083,GO:0019605,GO:0006097,GO:0003987,GO:0047760,GO:0005777	acetate metabolic process|butyrate metabolic process|glyoxylate cycle|acetate-CoA ligase activity|butyrate-CoA ligase activity|peroxisome|
cmo:103483885	48834	52773	53389.3	42754.6	46586.9	43032.3	49969.3	47208.5	50803.5	48072	44809.6	48588.9	0.946233	0.682858	0.882018	0.152036	0.956409	0.462284	0.932136	0.664089	1.01075	0.907167	1.08434	0.250105	100670	888
cmo:103483886	8503.8	6410.15	10504.6	5176.04	6540.75	7322.17	6273.68	6003.37	7456.98	7840.3	6931.46	6138.52	1.05141	0.99777	0.929527	0.729882	0.823192	0.411699	0.88408	0.88736	0.782945	0.695318	0.885604	0.249974	13139.8	114	GO:0001193,GO:0006283,GO:0006367,GO:0003677,GO:0003899,GO:0008270,GO:0005665,GO:0000419,GO:0005730	maintenance of transcriptional fidelity during DNA-templated transcription elongation from RNA polymerase II promoter|transcription-coupled nucleotide-excision repair|transcription initiation from RNA polymerase II promoter|DNA binding|DNA-directed RNA polymerase activity|zinc ion binding|DNA-directed RNA polymerase II, core complex|DNA-directed RNA polymerase V complex|nucleolus|	path:cmo00230,path:cmo00240,path:cmo01100,path:cmo03020	Purine metabolism|Pyrimidine metabolism|Metabolic pathways|RNA polymerase|
cmo:103483888	17171	17716.3	16924.3	15148.7	16699.2	16065.7	18285.6	16425	17443.6	16036.5	16382.4	17355.3	0.919332	0.352611	0.939164	0.132786	0.994937	0.925378	1.02157	0.754907	1.08224	0.412932	1.05939	0.474945	33308.5	297	GO:0016567,GO:0006511,GO:0005524,GO:0061630,GO:0031625,GO:0004842,GO:0005737,GO:0005783,GO:0016021,GO:0016020,GO:0048471	protein ubiquitination|ubiquitin-dependent protein catabolic process|ATP binding|ubiquitin protein ligase activity|ubiquitin protein ligase binding|ubiquitin-protein transferase activity|cytoplasm|endoplasmic reticulum|integral component of membrane|membrane|perinuclear region of cytoplasm|	path:cmo04120,path:cmo04141	Ubiquitin mediated proteolysis|Protein processing in endoplasmic reticulum|
cmo:103483889	147330	142124	194364	202486	229300	231397	239969	241924	144727	198425	230348	240947	1.37103	0.00782501	1.59161	0.0173536	1.66484	0.0168146	1.16089	0.0746958	1.2143	0.0581098	1.04601	0.0185219	18019.7	164
cmo:103483895	387620	387310	530408	544997	535474	527818	436967	441788	387465	537702	531646	439377	1.38774	0.0262244	1.37211	0.0141933	1.13398	0.0269821	0.988736	0.559611	0.817139	0.0218766	0.826447	0.00309047	126172	1132	GO:0009584,GO:0018298,GO:0017006,GO:0009585,GO:0006355,GO:0006351,GO:0000155,GO:0009881,GO:0005622	detection of visible light|protein-chromophore linkage|protein-tetrapyrrole linkage|red, far-red light phototransduction|regulation of transcription, DNA-templated|transcription, DNA-templated|phosphorelay sensor kinase activity|photoreceptor activity|intracellular|	path:cmo04712	Circadian rhythm - plant|
cmo:103483898	422530	469891	439157	419553	421132	405599	442780	434767	446210	429355	413365	438774	0.962225	0.610075	0.926391	0.374987	0.983334	0.820346	0.962759	0.332801	1.02194	0.505989	1.06147	0.147761	?	810
cmo:103483902	73095	72066.5	74418.1	59872.6	77448.9	72273.8	71914.2	77603.3	72580.7	67145.4	74861.3	74758.8	0.925113	0.582091	1.03142	0.538551	1.03001	0.585508	1.11491	0.476858	1.11339	0.480571	0.99863	0.979432	21665.4	194	GO:0007017,GO:0006457,GO:0007021,GO:0015631,GO:0005829,GO:0005844,GO:0016272	microtubule-based process|protein folding|tubulin complex assembly|tubulin binding|cytosol|polysome|prefoldin complex|
cmo:103483903	1163200	1.19137e+06	1.48819e+06	1.55313e+06	1.81149e+06	1.80987e+06	1.68647e+06	1.79482e+06	1.17728e+06	1.52066e+06	1.81068e+06	1.74065e+06	1.29167	0.0193835	1.53801	0.0175315	1.47853	0.0288376	1.19072	0.077285	1.14467	0.0837263	0.961323	0.421554	54639.7	500	GO:0046835,GO:0006012,GO:0005524,GO:0004335,GO:0046872,GO:0005829	carbohydrate phosphorylation|galactose metabolic process|ATP binding|galactokinase activity|metal ion binding|cytosol|
cmo:103483907	379680	378441	316982	327317	281939	295800	298613	308628	379060	322149	288870	303621	0.849863	0.0601438	0.762068	0.0549935	0.800982	0.0452496	0.896696	0.0779702	0.942484	0.123603	1.05106	0.244073	45340.4	413	GO:0006412,GO:0003723,GO:0003735,GO:0009507,GO:0005840	translation|RNA binding|structural constituent of ribosome|chloroplast|ribosome|	path:cmo03010	Ribosome|
cmo:103483908	1117800	1.08883e+06	1.48066e+06	1.58072e+06	1.63775e+06	1.61605e+06	1.68443e+06	1.78426e+06	1.10332e+06	1.53069e+06	1.6269e+06	1.73434e+06	1.38735	0.0370524	1.47455	0.00581599	1.57194	0.0174258	1.06285	0.301795	1.13305	0.10487	1.06604	0.257501	53493.2	506	GO:0045454,GO:0046686,GO:0005524,GO:0050897,GO:0005507,GO:0004148,GO:0050660,GO:0008270,GO:0048046,GO:0005759,GO:0005747,GO:0005739	cell redox homeostasis|response to cadmium ion|ATP binding|cobalt ion binding|copper ion binding|dihydrolipoyl dehydrogenase activity|flavin adenine dinucleotide binding|zinc ion binding|apoplast|mitochondrial matrix|mitochondrial respiratory chain complex I|mitochondrion|	path:cmo00010,path:cmo00020,path:cmo00260,path:cmo00280,path:cmo00620,path:cmo00630,path:cmo00640,path:cmo01100,path:cmo01110,path:cmo01200	Glycolysis / Gluconeogenesis|Citrate cycle (TCA cycle)|Glycine, serine and threonine metabolism|Valine, leucine and isoleucine degradation|Pyruvate metabolism|Glyoxylate and dicarboxylate metabolism|Propanoate metabolism|Metabolic pathways|Biosynthesis of secondary metabolites|Carbon metabolism|
cmo:103483909	NA	NA	NA	NA	NA	NA	NA	NA	NA	NA	NA	NA	NA	NA	NA	NA	NA	NA	NA	NA	NA	NA	NA	NA	12209	109	GO:0042742,GO:0050832,GO:0046872,GO:0005829,GO:0005886	defense response to bacterium|defense response to fungus|metal ion binding|cytosol|plasma membrane|
cmo:103483912	14796	15064.2	13802	14043.1	15075	11789.1	18976.3	17621.4	14930.1	13922.6	13432	18298.8	0.932516	0.0305293	0.899659	0.525661	1.22563	0.0995688	0.964765	0.784124	1.31433	0.0728741	1.36233	0.213905	476375	4261
cmo:103483920	145120	137113	107670	121465	99843.9	111078	110009	108122	141116	114568	105461	109066	0.811867	0.13308	0.747334	0.0666031	0.772878	0.0513325	0.920513	0.414765	0.951976	0.574463	1.03418	0.629578	14930.3	134	GO:0006614,GO:0008312,GO:0005786	SRP-dependent cotranslational protein targeting to membrane|7S RNA binding|signal recognition particle, endoplasmic reticulum targeting|	path:cmo03060	Protein export|
cmo:103483925	5080.1	5842.04	5254.4	6017.12	4493.43	4893.43	5287.96	6976.49	5461.07	5635.76	4693.43	6132.23	1.03199	0.776077	0.859435	0.234096	1.1229	0.577096	0.832794	0.174721	1.08809	0.682181	1.30656	0.294129	35551.6	328	GO:0006412,GO:0019843,GO:0003735,GO:0009507,GO:0005739,GO:0005840	translation|rRNA binding|structural constituent of ribosome|chloroplast|mitochondrion|ribosome|	path:cmo03010	Ribosome|
cmo:103483941	5263.2	5264.27	5954.33	2467.79	3707.28	4629.15	3653.48	5881.6	5263.74	4211.06	4168.21	4767.54	0.800014	0.602703	0.791873	0.276366	0.905733	0.687847	0.989825	0.889782	1.13215	0.750062	1.14379	0.724733	14299.6	125
cmo:103483944	5964.1	6142.44	5047.79	6881.56	3650.61	4497.94	4334.32	4214.93	6053.27	5964.67	4074.27	4274.62	0.985364	0.891892	0.673069	0.156031	0.706167	0.00343	0.683067	0.200452	0.716656	0.283939	1.04917	0.699127	33403.6	308	GO:0008168	methyltransferase activity|
cmo:103483948	25796	25532.1	24161.6	20287.7	40295.2	37375.4	43084.4	42768.5	25664.1	22224.6	38835.3	42926.4	0.865983	0.339324	1.51322	0.0536963	1.67263	0.000307689	1.7474	0.0625011	1.93148	0.0830605	1.10535	0.22442	78775.8	715	GO:0009060,GO:0016226,GO:0009435,GO:0043085,GO:0051176,GO:0019805,GO:0051539,GO:0008047,GO:0046872,GO:0042803,GO:0008987,GO:0016740,GO:0009507	aerobic respiration|iron-sulfur cluster assembly|NAD biosynthetic process|positive regulation of catalytic activity|positive regulation of sulfur metabolic process|quinolinate biosynthetic process|4 iron, 4 sulfur cluster binding|enzyme activator activity|metal ion binding|protein homodimerization activity|quinolinate synthetase A activity|transferase activity|chloroplast|	path:cmo00760,path:cmo01100	Nicotinate and nicotinamide metabolism|Metabolic pathways|
cmo:103483950	780850	803534	693886	806909	780085	734972	781686	782142	792192	750397	757528	781914	0.947242	0.586961	0.956244	0.347272	0.987026	0.531723	1.0095	0.903076	1.042	0.66399	1.03219	0.475924	85358.7	775	GO:0006888,GO:0006886,GO:0008270,GO:0030127,GO:0005789,GO:0000139	ER to Golgi vesicle-mediated transport|intracellular protein transport|zinc ion binding|COPII vesicle coat|endoplasmic reticulum membrane|Golgi membrane|	path:cmo04141	Protein processing in endoplasmic reticulum|
cmo:103483951	203000	191695	191431	196074	155883	153816	122622	120161	197347	193752	154850	121391	0.981783	0.643671	0.784656	0.0627314	0.615114	0.0214653	0.799215	0.009766	0.626527	0.00130284	0.783928	0.00472756	115183	1055
cmo:103483953	441910	456825	381737	353542	431163	397171	849350	867133	449367	367640	414167	858241	0.818127	0.0812669	0.921667	0.265203	1.90989	0.00233363	1.12656	0.168852	2.33446	0.0197842	2.07221	0.0265003	64341.3	575	GO:0070370,GO:0061077,GO:0000413,GO:0005528,GO:0003755,GO:0005737,GO:0005789,GO:0005634,GO:0005773	cellular heat acclimation|chaperone-mediated protein folding|protein peptidyl-prolyl isomerization|FK506 binding|peptidyl-prolyl cis-trans isomerase activity|cytoplasm|endoplasmic reticulum membrane|nucleus|vacuole|
cmo:103483957	36593	38972.8	38551.1	40159.1	59098.2	56664.3	79061.5	87328.3	37782.9	39355.1	57881.2	83194.9	1.04161	0.40407	1.53194	0.0124268	2.20192	0.0102512	1.47074	0.00574534	2.11396	0.021176	1.43734	0.0537364	50900.6	442	GO:0009835,GO:0020037,GO:0005506,GO:0004497,GO:0016705,GO:0005789,GO:0016021	fruit ripening|heme binding|iron ion binding|monooxygenase activity|oxidoreductase activity, acting on paired donors, with incorporation or reduction of molecular oxygen|endoplasmic reticulum membrane|integral component of membrane|
cmo:103483958	178990	164535	157773	158690	151154	162135	171348	169823	171763	158231	156644	170586	0.92122	0.303418	0.911983	0.23965	0.993148	0.909992	0.989973	0.811708	1.07808	0.00894843	1.089	0.242262	40873.6	379	GO:0010467,GO:0006397,GO:0000398,GO:0048026,GO:0008380,GO:0000375,GO:0000166,GO:0044822,GO:0005654,GO:0005681,GO:0005689	gene expression|mRNA processing|mRNA splicing, via spliceosome|positive regulation of mRNA splicing, via spliceosome|RNA splicing|RNA splicing, via transesterification reactions|nucleotide binding|poly(A) RNA binding|nucleoplasm|spliceosomal complex|U12-type spliceosomal complex|	path:cmo03040	Spliceosome|
cmo:103483959	23216	23467.6	19284.2	25944.2	17884.3	17992.7	18017.7	18820.7	23341.8	22614.2	17938.5	18419.2	0.968829	0.821919	0.768514	0.00214308	0.789108	0.046377	0.79324	0.376671	0.814496	0.411404	1.0268	0.438985	97178.5	869	GO:0006265,GO:0003677,GO:0003917,GO:0046872	DNA topological change|DNA binding|DNA topoisomerase type I activity|metal ion binding|	path:cmo03440	Homologous recombination|
cmo:103483962	529050	525663	589926	618552	614054	619103	632489	607005	527356	604239	616579	619747	1.14579	0.104774	1.16919	0.00148916	1.1752	0.0746756	1.02042	0.544139	1.02566	0.504442	1.00514	0.850976	128289	1160	GO:0006897,GO:0009555,GO:0071805,GO:0042391,GO:0005249,GO:0009504,GO:0005737,GO:0005856,GO:0005829,GO:0005887,GO:0005634,GO:0009524,GO:0005886,GO:0009506	endocytosis|pollen development|potassium ion transmembrane transport|regulation of membrane potential|voltage-gated potassium channel activity|cell plate|cytoplasm|cytoskeleton|cytosol|integral component of plasma membrane|nucleus|phragmoplast|plasma membrane|plasmodesma|
cmo:103483963	73208	71496.5	67538.2	77031	72556.3	73464.5	87018	86680.1	72352.2	72284.6	73010.4	86849.1	0.999065	0.970845	1.0091	0.584747	1.20036	0.0364076	1.01004	0.883955	1.20149	0.216376	1.18954	0.0132833	73849.3	661	GO:0006552,GO:0009646,GO:0051539,GO:0004174,GO:0046872,GO:0005743,GO:0005739	leucine catabolic process|response to absence of light|4 iron, 4 sulfur cluster binding|electron-transferring-flavoprotein dehydrogenase activity|metal ion binding|mitochondrial inner membrane|mitochondrion|
cmo:103483965	50419	49131.3	39985.7	40969.6	36724.3	38846.3	38016.4	38668.1	49775.1	40477.6	37785.3	38342.2	0.81321	0.00739291	0.759119	0.033051	0.770309	0.00641289	0.933485	0.208716	0.947245	0.0795774	1.01474	0.688433	49809.7	443	GO:0016567,GO:0019005	protein ubiquitination|SCF ubiquitin ligase complex|
cmo:103483977	67118	67876.1	50516.4	56695.5	53436.5	55984.9	56387.7	49969.1	67497	53606	54710.7	53178.4	0.794198	0.152245	0.810565	0.0576208	0.787862	0.154223	1.02061	0.773918	0.992023	0.931034	0.971991	0.7095	?	1176	GO:0051301,GO:0051321,GO:0007076,GO:0006810,GO:0005524,GO:0005215,GO:0000796,GO:0005634	cell division|meiotic cell cycle|mitotic chromosome condensation|transport|ATP binding|transporter activity|condensin complex|nucleus|
cmo:103483981	310990	316443	334254	312363	270887	280999	274029	260397	313716	323308	275943	267213	1.03058	0.539272	0.879594	0.0513972	0.851766	0.0742945	0.853497	0.0833072	0.826495	0.0528295	0.968363	0.421126	92684.7	834
cmo:103483983	24313	26118.4	23957.5	23959.4	34198.8	37466.5	46155.1	46926.9	25215.7	23958.4	35832.6	46541	0.95014	0.392685	1.42104	0.0298485	1.84571	0.0288905	1.49562	0.0720392	1.94257	0.00794847	1.29884	0.100565	66758.3	592	GO:0005507,GO:0016491,GO:0031225,GO:0046658,GO:0005886,GO:0009506	copper ion binding|oxidoreductase activity|anchored component of membrane|anchored component of plasma membrane|plasma membrane|plasmodesma|
cmo:103483991	141860	141171	99958.4	87217.9	178509	177592	193681	186349	141516	93588.1	178051	190015	0.661327	0.103085	1.25817	0.000243122	1.34271	0.0387524	1.90249	0.0666426	2.03033	0.0455298	1.0672	0.178767	21012.8	193	GO:0004857	enzyme inhibitor activity|
cmo:103483992	NA	NA	NA	NA	NA	NA	NA	NA	NA	NA	NA	NA	NA	NA	NA	NA	NA	NA	NA	NA	NA	NA	NA	NA	88729.4	781	GO:0008380,GO:0009507	RNA splicing|chloroplast|
cmo:103483997	51778	56870.7	34519.1	31674.2	33890.8	31725.6	45776	44133.2	54324.4	33096.6	32808.2	44954.6	0.609241	0.0164522	0.603932	0.0175477	0.827522	0.120208	0.991285	0.892269	1.35828	0.0548989	1.37023	0.0279173	37790.8	345	GO:0080167,GO:0048046,GO:0005615,GO:0009505,GO:0009506	response to karrikin|apoplast|extracellular space|plant-type cell wall|plasmodesma|
cmo:103484001;cmo:103504668	78624	74569.5	133875	128704	238047	222840	273063	283280	76596.7	131289	230444	278172	1.71403	0.00519028	3.00853	0.0018651	3.63164	0.00122001	1.75523	0.0100516	2.11877	0.00131758	1.20711	0.0606825	33489.9	302	GO:0005794,GO:0005886,GO:0009506,GO:0005774,GO:0005773	Golgi apparatus|plasma membrane|plasmodesma|vacuolar membrane|vacuole|
cmo:103484002	464660	464542	384838	368585	318915	314571	319862	314261	464601	376711	316743	317061	0.810828	0.0651886	0.681753	0.0113671	0.682438	0.0146921	0.840811	0.0578256	0.841656	0.0488605	1.001	0.938043	55947.7	507	GO:0061077,GO:0006334,GO:0000413,GO:0005528,GO:0042393,GO:0003755,GO:0009507,GO:0005737,GO:0005829,GO:0005730,GO:0005634	chaperone-mediated protein folding|nucleosome assembly|protein peptidyl-prolyl isomerization|FK506 binding|histone binding|peptidyl-prolyl cis-trans isomerase activity|chloroplast|cytoplasm|cytosol|nucleolus|nucleus|
cmo:103484006	33456	36248.1	40846.4	39382.2	46189.1	43331.1	55407.2	61586.9	34852	40114.3	44760.1	58497	1.15099	0.132698	1.28429	0.0433663	1.67844	0.0195491	1.11582	0.126786	1.45826	0.0636913	1.3069	0.0694912	25639.3	234	GO:0019538,GO:0043424,GO:0009507,GO:0009941,GO:0009570,GO:0009532	protein metabolic process|protein histidine kinase binding|chloroplast|chloroplast envelope|chloroplast stroma|plastid stroma|
cmo:103484015	25253	29369.3	38431.8	31588.8	33014.4	32470.3	31629	27271.8	27311.1	35010.3	32742.4	29450.4	1.28191	0.192952	1.19886	0.244252	1.07833	0.54943	0.935221	0.639859	0.841193	0.30734	0.89946	0.378649	72174.3	648	GO:0008234	cysteine-type peptidase activity|
cmo:103484017	77426	80585.1	94428.3	102823	110490	101200	111804	113097	79005.6	98625.4	105845	112450	1.24834	0.0782757	1.33971	0.0572281	1.42332	0.0244922	1.0732	0.367863	1.14018	0.193144	1.06241	0.391796	49847.9	440
cmo:103484020	54437	61229	63987.5	59515.6	39174.1	40275.1	34982.1	25853.3	57833	61751.5	39724.6	30417.7	1.06776	0.453465	0.686884	0.0852541	0.525958	0.11024	0.643297	0.0301439	0.492582	0.116391	0.765715	0.314879	87144.7	807	GO:0080001,GO:0048359,GO:0010214,GO:0004252,GO:0048046,GO:0005618,GO:0005576,GO:0009505	mucilage extrusion from seed coat|mucilage metabolic process involved in seed coat development|seed coat development|serine-type endopeptidase activity|apoplast|cell wall|extracellular region|plant-type cell wall|
cmo:103484031	699160	696963	708559	719814	809810	775805	901051	939470	698061	714186	792808	920260	1.0231	0.200573	1.13573	0.104938	1.31831	0.0468866	1.11008	0.0978345	1.28854	0.03063	1.16076	0.0380804	78032	709
cmo:103484062	131320	142875	134934	138143	117818	129487	96474.3	104134	137098	136538	123652	100304	0.995922	0.951298	0.901929	0.245422	0.731625	0.0322987	0.905623	0.265774	0.734621	0.058343	0.811177	0.079775	52049.8	466
cmo:103484066	30860	31249.6	45481.2	48441.9	52581.2	48861.9	59081.1	61473	31054.8	46961.5	50721.6	60277	1.51221	0.041104	1.63329	0.0420185	1.94099	0.0105904	1.08007	0.255801	1.28354	0.0327796	1.18839	0.0819638	21179.1	201
cmo:103484075	197640	236480	235339	247273	454500	428479	544067	565525	217060	241306	441489	554796	1.1117	0.427598	2.03395	0.0573311	2.55596	0.0508084	1.82958	0.00456747	2.29914	0.00189705	1.25665	0.0327352	22410.1	202	GO:0007267,GO:0006810,GO:0048032,GO:0005886	cell-cell signaling|transport|galacturonate binding|plasma membrane|
cmo:103484083	55381	62931.5	51134.5	58164	52690.3	55415.3	53351.6	58273.4	59156.2	54649.2	54052.8	55812.5	0.923812	0.474373	0.913729	0.380253	0.943476	0.546792	0.989086	0.91158	1.02129	0.806217	1.03256	0.613508	59914.3	522			path:cmo00230,path:cmo00240,path:cmo01100,path:cmo03020	Purine metabolism|Pyrimidine metabolism|Metabolic pathways|RNA polymerase|
cmo:103484086	74212	79639.3	97214.5	75035	78045.5	73455.1	77886.1	70951.5	76925.6	86124.8	75750.3	74418.8	1.11958	0.562521	0.984721	0.775042	0.967412	0.627346	0.879542	0.519127	0.864082	0.468442	0.982423	0.777121	52744.4	475	GO:0003677,GO:0046872,GO:0005634	DNA binding|metal ion binding|nucleus|
cmo:103484087	48917	48066.4	28496	32359	27373.8	25905.3	27149.6	26636.1	48491.7	30427.5	26639.6	26892.8	0.627478	0.0810112	0.549363	0.0176081	0.554586	0.000505601	0.87551	0.254115	0.883834	0.301417	1.00951	0.785052	40554.6	369	GO:0004190,GO:0005768,GO:0010008,GO:0005794,GO:0016021,GO:0005802	aspartic-type endopeptidase activity|endosome|endosome membrane|Golgi apparatus|integral component of membrane|trans-Golgi network|
cmo:103484088	60178	55724.5	50913.1	53601.6	49182.8	46272.8	49333.3	49140.7	57951.2	52257.3	47727.8	49237	0.901747	0.174	0.823585	0.0635134	0.849628	0.14734	0.913322	0.154211	0.942203	0.259374	1.03162	0.488266	81739.1	738	GO:0006379,GO:0006378,GO:0035194,GO:0003723,GO:0005737,GO:0005847,GO:0005634,GO:0009506	mRNA cleavage|mRNA polyadenylation|posttranscriptional gene silencing by RNA|RNA binding|cytoplasm|mRNA cleavage and polyadenylation specificity factor complex|nucleus|plasmodesma|	path:cmo03015	mRNA surveillance pathway|
cmo:103484091	215170	223965	323394	297589	338996	334602	348509	496605	219568	310492	336799	422557	1.4141	0.0398295	1.53392	0.017572	1.9245	0.16813	1.08473	0.29219	1.36093	0.334875	1.25463	0.44388	109614	998
cmo:103484093;cmo:103482553	550300	590831	328631	389713	321344	313263	347179	329109	570565	359172	317304	338144	0.629502	0.0788678	0.556122	0.0219063	0.592648	0.00931219	0.883431	0.38827	0.941454	0.623424	1.06568	0.213979	12361.7	110	GO:0006412,GO:0003735,GO:0005829,GO:0022625,GO:0022626,GO:0016020,GO:0005774	translation|structural constituent of ribosome|cytosol|cytosolic large ribosomal subunit|cytosolic ribosome|membrane|vacuolar membrane|	path:cmo03010	Ribosome|
cmo:103484095	72847	69599.8	32123.7	36800.1	33109.4	38391	37298.4	37920.5	71223.4	34461.9	35750.2	37609.4	0.483857	0.0394954	0.501945	0.0492051	0.528049	0.0111322	1.03738	0.752867	1.09133	0.410405	1.05201	0.601555	79678.9	708
cmo:103484097	11133	10754.2	15666	15396.8	11183.2	12757.9	11477.6	11087	10943.6	15531.4	11970.6	11282.3	1.41922	0.0104775	1.09385	0.400412	1.03095	0.339149	0.770736	0.151289	0.726422	0.0119762	0.942505	0.541094	59592.1	546
cmo:103484099	64616	69454.5	106659	88389.9	125051	116597	189034	197869	67035.3	97524.6	120824	193452	1.45483	0.123311	1.8024	0.00723131	2.88582	0.00364313	1.23891	0.229651	1.98362	0.072228	1.6011	0.0129566	31525.6	293
cmo:103484102	466410	464178	176450	188363	179565	167481	189453	188963	465294	182407	173523	189208	0.392025	0.0215015	0.372931	0.021851	0.406641	0.000102322	0.951296	0.405333	1.03729	0.459049	1.09039	0.241687	50421.3	455	GO:0010143,GO:0051179,GO:0090626,GO:0010090,GO:0016747,GO:0005737,GO:0005829	cutin biosynthetic process|localization|plant epidermis morphogenesis|trichome morphogenesis|transferase activity, transferring acyl groups other than amino-acyl groups|cytoplasm|cytosol|
cmo:103484104	NA	NA	NA	NA	NA	NA	NA	NA	NA	NA	NA	NA	NA	NA	NA	NA	NA	NA	NA	NA	NA	NA	NA	NA	23618.9	212	GO:0015937,GO:0042538,GO:0040008,GO:0004633,GO:0005829	coenzyme A biosynthetic process|hyperosmotic salinity response|regulation of growth|phosphopantothenoylcysteine decarboxylase activity|cytosol|	path:cmo00770,path:cmo01100	Pantothenate and CoA biosynthesis|Metabolic pathways|
cmo:103484110	443010	501673	428605	470476	406067	417202	454626	468606	472341	449540	411634	461616	0.951728	0.599675	0.871476	0.261741	0.977293	0.792158	0.915678	0.295574	1.02686	0.661039	1.12142	0.0308612	80925.3	703	GO:0006457,GO:0006950,GO:0005524,GO:0005737	protein folding|response to stress|ATP binding|cytoplasm|	path:cmo04141,path:cmo04626	Protein processing in endoplasmic reticulum|Plant-pathogen interaction|
cmo:103484111	16509	13745.1	17746.1	16210.5	20291.9	18525	20767.7	19072.9	15127	16978.3	19408.4	19920.3	1.12238	0.400962	1.28303	0.176368	1.31687	0.158873	1.14313	0.172647	1.17328	0.124022	1.02637	0.715688	36877	324	GO:0017186,GO:0016603,GO:0005789,GO:0016021,GO:0005886	peptidyl-pyroglutamic acid biosynthetic process, using glutaminyl-peptide cyclotransferase|glutaminyl-peptide cyclotransferase activity|endoplasmic reticulum membrane|integral component of membrane|plasma membrane|
cmo:103484118	NA	NA	NA	NA	NA	NA	NA	NA	NA	NA	NA	NA	NA	NA	NA	NA	NA	NA	NA	NA	NA	NA	NA	NA	91583.2	827	GO:0005524,GO:0004674,GO:0016021,GO:0005886,GO:0009506	ATP binding|protein serine/threonine kinase activity|integral component of membrane|plasma membrane|plasmodesma|
cmo:103484119	115050	107558	149703	140299	175513	181195	241883	250249	111304	145001	178354	246066	1.30274	0.029943	1.60241	0.0194211	2.21076	0.00823636	1.23002	0.056787	1.697	0.0133531	1.37965	0.005288	48347.3	463
cmo:103484122	701540	680502	363291	428287	333787	348633	315397	298046	691021	395789	341210	306721	0.57276	0.0839844	0.493777	0.00247345	0.443867	0.00538802	0.862101	0.314165	0.774962	0.172161	0.898922	0.103604	32218.6	306	GO:0000494,GO:1990258,GO:0006355,GO:0031167,GO:0006351,GO:0008033,GO:1990259,GO:0003723,GO:0008649,GO:0030515,GO:0031428,GO:0015030,GO:0016592,GO:0005730,GO:0032040	box C/D snoRNA 3'-end processing|histone glutamine methylation|regulation of transcription, DNA-templated|rRNA methylation|transcription, DNA-templated|tRNA processing|histone-glutamine methyltransferase activity|RNA binding|rRNA methyltransferase activity|snoRNA binding|box C/D snoRNP complex|Cajal body|mediator complex|nucleolus|small-subunit processome|	path:cmo03008	Ribosome biogenesis in eukaryotes|
cmo:103484124	31911	31291	26741.8	13706.5	10314.6	12015	10269.4	11390	31601	20224.2	11164.8	10829.7	0.639986	0.374266	0.353305	0.0432751	0.342702	0.0255867	0.552052	0.341615	0.535483	0.331831	0.969987	0.787125	68308.8	611	GO:0055085,GO:0042626,GO:0005524,GO:0016021,GO:0005886	transmembrane transport|ATPase activity, coupled to transmembrane movement of substances|ATP binding|integral component of membrane|plasma membrane|
cmo:103484125	438620	416261	388149	450515	368176	375202	297975	306702	427441	419332	371689	302339	0.981031	0.822993	0.869568	0.0881441	0.707323	0.0169845	0.886382	0.355518	0.721	0.132941	0.813419	0.0116101	40258.1	357	GO:0042742,GO:0050832,GO:0005737,GO:0005634	defense response to bacterium|defense response to fungus|cytoplasm|nucleus|	path:cmo04626	Plant-pathogen interaction|
cmo:103484126	454520	440426	519317	480759	435774	461864	439099	441270	447473	500038	448819	440185	1.11747	0.177539	1.00301	0.944145	0.983712	0.486499	0.89757	0.164988	0.880302	0.186818	0.980762	0.631188	19111.6	168	GO:0009853,GO:0022904,GO:0016651,GO:0009507,GO:0016020,GO:0031966,GO:0005747,GO:0005739,GO:0045271	photorespiration|respiratory electron transport chain|oxidoreductase activity, acting on NAD(P)H|chloroplast|membrane|mitochondrial membrane|mitochondrial respiratory chain complex I|mitochondrion|respiratory chain complex I|	path:cmo00190,path:cmo01100	Oxidative phosphorylation|Metabolic pathways|
cmo:103484128	544070	536023	413490	418565	397690	408167	449833	455911	540047	416027	402928	452872	0.770354	0.00165943	0.746099	0.00691115	0.83858	0.00338623	0.968514	0.204805	1.08856	0.0115591	1.12395	0.0331131	76682.1	684	GO:0031204,GO:0008565,GO:0005783,GO:0005794,GO:0030176,GO:0005739,GO:0005886	posttranslational protein targeting to membrane, translocation|protein transporter activity|endoplasmic reticulum|Golgi apparatus|integral component of endoplasmic reticulum membrane|mitochondrion|plasma membrane|	path:cmo03060,path:cmo04141	Protein export|Protein processing in endoplasmic reticulum|
cmo:103484130	38416	35267.2	34361.2	31770.7	29762	30525.6	34094.7	37479.4	36841.6	33065.9	30143.8	35787	0.897517	0.204676	0.8182	0.111688	0.971375	0.691964	0.911627	0.232911	1.08229	0.332351	1.18721	0.152888	45250.7	412
cmo:103484131	NA	NA	NA	NA	NA	NA	NA	NA	NA	NA	NA	NA	NA	NA	NA	NA	NA	NA	NA	NA	NA	NA	NA	NA	59142.4	528	GO:0010181,GO:0016491	FMN binding|oxidoreductase activity|
cmo:103484139	567710	573743	375460	405093	318159	356921	353302	341245	570727	390277	337540	347274	0.683824	0.0589193	0.591422	0.0671395	0.608476	0.0132447	0.864874	0.187283	0.889814	0.158514	1.02884	0.695061	63428.3	573	GO:0006633,GO:0006629,GO:0046686,GO:0048316,GO:0010431,GO:0005524,GO:0016301,GO:0000287,GO:0030955,GO:0004743,GO:0009507,GO:0009570,GO:0005739	fatty acid biosynthetic process|lipid metabolic process|response to cadmium ion|seed development|seed maturation|ATP binding|kinase activity|magnesium ion binding|potassium ion binding|pyruvate kinase activity|chloroplast|chloroplast stroma|mitochondrion|	path:cmo00010,path:cmo00230,path:cmo00620,path:cmo01100,path:cmo01110,path:cmo01200,path:cmo01230	Glycolysis / Gluconeogenesis|Purine metabolism|Pyruvate metabolism|Metabolic pathways|Biosynthesis of secondary metabolites|Carbon metabolism|Biosynthesis of amino acids|
cmo:103484142;cmo:103484143	428500	448920	609990	447731	1.23601e+06	1.14809e+06	2.56899e+06	2.86034e+06	438710	528861	1.19205e+06	2.71467e+06	1.20549	0.457426	2.71717	0.00419985	6.18784	0.00655779	2.25399	0.103003	5.13305	0.038758	2.27731	0.00966505	32725.3	300	GO:0006032,GO:0000272,GO:0004568,GO:0003796,GO:0005773	chitin catabolic process|polysaccharide catabolic process|chitinase activity|lysozyme activity|vacuole|	path:cmo00520,path:cmo01100	Amino sugar and nucleotide sugar metabolism|Metabolic pathways|
cmo:103484144	49177	50950.3	59626.1	41739.7	45546.8	45096.1	46142.3	45972.2	50063.6	50682.9	45321.5	46057.3	1.01237	0.988005	0.905277	0.0925793	0.919974	0.130201	0.894215	0.685574	0.908733	0.731854	1.01624	0.157845	164259	1479	GO:0042626,GO:0005524,GO:0008559,GO:0016021,GO:0005774	ATPase activity, coupled to transmembrane movement of substances|ATP binding|xenobiotic-transporting ATPase activity|integral component of membrane|vacuolar membrane|
cmo:103484157	52158	54276.3	65526	59484.2	65433.9	62666.7	73131.6	69750.4	53217.1	62505.1	64050.3	71441	1.17453	0.149186	1.20357	0.024635	1.34244	0.0119116	1.02472	0.696836	1.14296	0.175011	1.11539	0.077322	39277.8	353	GO:0046872,GO:0004722	metal ion binding|protein serine/threonine phosphatase activity|
cmo:103484168	205520	191745	262547	285622	280743	275115	293164	308007	198632	274084	277929	300585	1.37986	0.0299851	1.39921	0.0486238	1.51328	0.0143509	1.01403	0.78621	1.09669	0.226802	1.08152	0.157538	44312.6	386	GO:0030163,GO:0005829,GO:0016020,GO:0005634,GO:0005886,GO:0000502	protein catabolic process|cytosol|membrane|nucleus|plasma membrane|proteasome complex|	path:cmo03050	Proteasome|
cmo:103484188;cmo:103484189	53878	52659	50412.4	40956.1	45988.5	45861.9	44740.9	42981.8	53268.5	45684.3	45925.2	43861.4	0.857623	0.366135	0.862146	0.0461229	0.823401	0.0263341	1.00527	0.934995	0.960097	0.790624	0.955061	0.259516	120801	1106	GO:0000184,GO:0006364,GO:0005524,GO:0004386,GO:0003723,GO:0005634,GO:0005773	nuclear-transcribed mRNA catabolic process, nonsense-mediated decay|rRNA processing|ATP binding|helicase activity|RNA binding|nucleus|vacuole|	path:cmo03040	Spliceosome|
cmo:103484195	196980	176687	113859	116591	109082	107182	98666.6	101448	186833	115225	108132	100057	0.616725	0.0608446	0.57876	0.0574345	0.535542	0.0430573	0.938441	0.0576044	0.868365	0.0175079	0.925328	0.0576082	41739.6	365
cmo:103484196;cmo:103483819	16416	16537.4	12389.9	10855.5	11382.1	10562.7	12607.9	12153.2	16476.7	11622.7	10972.4	12380.5	0.705399	0.117532	0.665933	0.0560754	0.751394	0.0340316	0.944051	0.554119	1.0652	0.498766	1.12833	0.143408	41646.3	365
cmo:103484197	159940	162080	110786	113494	107056	104231	100332	99443.2	161010	112140	105643	99887.7	0.696479	0.0048115	0.656129	0.00555293	0.620382	0.000676799	0.942066	0.0814211	0.890741	0.0421887	0.945519	0.121754	41753.5	366
cmo:103484198	19827	21332.9	14024.1	14036.1	15300.4	14254	14078.9	13082	20580	14030.1	14777.2	13580.4	0.681736	0.060714	0.718038	0.0229083	0.659885	0.0152035	1.05325	0.38496	0.967949	0.531537	0.919012	0.239672	29468.5	251
cmo:103484201	124900	121832	137510	139001	127043	127248	121987	114921	123366	138255	127146	118454	1.1207	0.0386488	1.03064	0.247082	0.960187	0.381963	0.919643	0.0369746	0.856778	0.111909	0.931642	0.252248	25108.7	227	GO:0006241,GO:0006183,GO:0006228,GO:0005524,GO:0046872,GO:0004550,GO:0009507	CTP biosynthetic process|GTP biosynthetic process|UTP biosynthetic process|ATP binding|metal ion binding|nucleoside diphosphate kinase activity|chloroplast|	path:cmo00230,path:cmo00240,path:cmo01100,path:cmo01110	Purine metabolism|Pyrimidine metabolism|Metabolic pathways|Biosynthesis of secondary metabolites|
cmo:103484204	1005500	990793	810747	838455	749181	752715	776182	802479	998147	824601	750948	789330	0.826132	0.0285286	0.752342	0.00879811	0.790796	0.0210732	0.910681	0.107736	0.957227	0.205958	1.05111	0.199979	153938	1356	GO:0007067,GO:0000398,GO:0031204,GO:0000381,GO:0008380,GO:0005524,GO:0004004,GO:0003676,GO:0008565,GO:0003724,GO:0071013,GO:0005634,GO:0071011,GO:0030532,GO:0005681	mitotic nuclear division|mRNA splicing, via spliceosome|posttranslational protein targeting to membrane, translocation|regulation of alternative mRNA splicing, via spliceosome|RNA splicing|ATP binding|ATP-dependent RNA helicase activity|nucleic acid binding|protein transporter activity|RNA helicase activity|catalytic step 2 spliceosome|nucleus|precatalytic spliceosome|small nuclear ribonucleoprot…	path:cmo03040	Spliceosome|
cmo:103484213;cmo:103484037	71906	70945.3	103784	109487	162092	162291	186920	193583	71425.6	106636	162192	190251	1.49296	0.0321668	2.27078	0.00485709	2.66363	0.00422095	1.52099	0.04041	1.78413	0.00570855	1.173	0.069352	33940.1	314	GO:0003939,GO:0008270,GO:0005737,GO:0005829,GO:0031966,GO:0005886,GO:0009506	L-iditol 2-dehydrogenase activity|zinc ion binding|cytoplasm|cytosol|mitochondrial membrane|plasma membrane|plasmodesma|	path:cmo00040,path:cmo00051,path:cmo01100	Pentose and glucuronate interconversions|Fructose and mannose metabolism|Metabolic pathways|
cmo:103484216	32055	32541.2	44031.2	49654.4	43959.3	46723.4	47634.8	42344	32298.1	46842.8	45341.4	44989.4	1.45033	0.0981502	1.40384	0.0453122	1.39294	0.107832	0.967947	0.701872	0.960434	0.679199	0.992238	0.907348	75408.6	679
cmo:103484224	507300	490323	332444	368203	277680	274532	266630	253397	498812	350324	276106	260014	0.702316	0.0669531	0.553528	0.00943389	0.521266	0.00410867	0.788146	0.13155	0.74221	0.064176	0.941717	0.241138	36662.8	337	GO:0006006,GO:0006096,GO:0004365,GO:0051287,GO:0050661,GO:0005737	glucose metabolic process|glycolytic process|glyceraldehyde-3-phosphate dehydrogenase (NAD+) (phosphorylating) activity|NAD binding|NADP binding|cytoplasm|	path:cmo00010,path:cmo00710,path:cmo01100,path:cmo01110,path:cmo01200,path:cmo01230	Glycolysis / Gluconeogenesis|Carbon fixation in photosynthetic organisms|Metabolic pathways|Biosynthesis of secondary metabolites|Carbon metabolism|Biosynthesis of amino acids|
cmo:103484227	73711	73199	109055	62661.3	57792.3	56080.7	59861.1	64711.9	73455	85857.9	56936.5	62286.5	1.16885	0.743418	0.775121	0.0292012	0.847955	0.14459	0.663148	0.406219	0.72546	0.490293	1.09396	0.231698	65926.6	602	GO:0044210,GO:0006241,GO:0006541,GO:0008654,GO:0019856,GO:0005524,GO:0003883	'de novo' CTP biosynthetic process|CTP biosynthetic process|glutamine metabolic process|phospholipid biosynthetic process|pyrimidine nucleobase biosynthetic process|ATP binding|CTP synthase activity|	path:cmo00240,path:cmo01100	Pyrimidine metabolism|Metabolic pathways|
cmo:103484228	NA	NA	NA	NA	NA	NA	NA	NA	NA	NA	NA	NA	NA	NA	NA	NA	NA	NA	NA	NA	NA	NA	NA	NA	35773.1	320	GO:0007015,GO:0034314,GO:0010090,GO:0005885,GO:0042995,GO:0005737	actin filament organization|Arp2/3 complex-mediated actin nucleation|trichome morphogenesis|Arp2/3 protein complex|cell projection|cytoplasm|	path:cmo04144	Endocytosis|
cmo:103484229	417670	414219	247797	232813	223475	239092	245054	250353	415945	240305	231283	247703	0.577734	0.0331672	0.556044	0.0340058	0.59552	0.00499188	0.962457	0.492402	1.03079	0.497331	1.07099	0.268169	93702.3	839	GO:0007049,GO:0006270,GO:0006268,GO:0005524,GO:0003677,GO:0003678,GO:0046872,GO:0042555,GO:0000347	cell cycle|DNA replication initiation|DNA unwinding involved in DNA replication|ATP binding|DNA binding|DNA helicase activity|metal ion binding|MCM complex|THO complex|	path:cmo03030	DNA replication|
cmo:103484230	2189100	2.53179e+06	2.68554e+06	2.97118e+06	2.27804e+06	2.33033e+06	2.39787e+06	2.47992e+06	2.36045e+06	2.82836e+06	2.30419e+06	2.43889e+06	1.19823	0.191149	0.976166	0.816947	1.03323	0.713325	0.814672	0.140586	0.862299	0.183666	1.05846	0.12425	36379.3	337	GO:0006006,GO:0006096,GO:0004365,GO:0051287,GO:0050661,GO:0005737	glucose metabolic process|glycolytic process|glyceraldehyde-3-phosphate dehydrogenase (NAD+) (phosphorylating) activity|NAD binding|NADP binding|cytoplasm|	path:cmo00010,path:cmo00710,path:cmo01100,path:cmo01110,path:cmo01200,path:cmo01230	Glycolysis / Gluconeogenesis|Carbon fixation in photosynthetic organisms|Metabolic pathways|Biosynthesis of secondary metabolites|Carbon metabolism|Biosynthesis of amino acids|
cmo:103484231	5785.8	6687.89	4116.41	6119.51	6248.07	5761.92	6888.91	7314.67	6236.84	5117.96	6005	7101.79	0.820601	0.464985	0.962826	0.71607	1.13868	0.291773	1.17332	0.530402	1.38762	0.325626	1.18265	0.0885502	28847.5	254	GO:0048564,GO:0009535,GO:0016021	photosystem I assembly|chloroplast thylakoid membrane|integral component of membrane|
cmo:103484242	43390	45366.8	47545.3	39110.5	58878.2	61950	94495.2	88951.9	44378.4	43327.9	60414.1	91723.5	0.976329	0.820211	1.36134	0.0124567	2.06685	0.00388629	1.39435	0.161125	2.11696	0.0613921	1.51825	0.00974898	70360.3	628	GO:0015031,GO:0005509,GO:0030665,GO:0000139,GO:0016021,GO:0031902	protein transport|calcium ion binding|clathrin-coated vesicle membrane|Golgi membrane|integral component of membrane|late endosome membrane|
cmo:103484244	454010	433724	386571	386907	349256	380291	324855	332216	443867	386739	364774	328535	0.871294	0.104744	0.821809	0.0847177	0.740166	0.0202564	0.943205	0.395933	0.849503	0.0433486	0.900655	0.230406	33595.4	301
cmo:103484248	220940	235440	374690	422584	401385	405622	372382	372474	228190	398637	403504	372428	1.74695	0.030908	1.76828	0.0310516	1.6321	0.0412016	1.01221	0.855214	0.934254	0.469516	0.922986	0.0415485	19100.6	169	GO:0030246	carbohydrate binding|
cmo:103484249	17415	20994.7	19719.4	14738.2	17289.5	17209.4	15215.7	17120.9	19204.8	17228.8	17249.4	16168.3	0.897108	0.585352	0.898182	0.468989	0.841884	0.286475	1.0012	0.948718	0.938443	0.774992	0.937321	0.461883	66275.1	605
cmo:103484251	106250	109268	142286	126580	222454	231600	341019	373489	107759	134433	227027	357254	1.24753	0.149746	2.1068	0.00198382	3.31531	0.0144545	1.68878	0.0479922	2.6575	0.00711427	1.57362	0.0338364	13095.7	118	GO:0016787,GO:0005739	hydrolase activity|mitochondrion|
cmo:103484254	17882	19452.6	15240	18116.5	13476.1	13915.7	18797.7	17990.6	18667.3	16678.3	13695.9	18394.2	0.893449	0.389936	0.733684	0.0574304	0.985369	0.80231	0.821182	0.258687	1.10288	0.441968	1.34304	0.0113056	22950.2	205
cmo:103484257	26833	27269.7	26913.2	25591.7	23716.7	24766	24140.9	23181.8	27051.3	26252.5	24241.3	23661.3	0.970468	0.430924	0.896124	0.0920911	0.874683	0.0635894	0.923393	0.141439	0.9013	0.0898442	0.976074	0.500701	62361.1	561	GO:0009908,GO:0016573,GO:0043966,GO:0045893,GO:0010321,GO:0009416,GO:0010015,GO:0006351,GO:0016407,GO:0003677,GO:0010484,GO:0004402,GO:0000123,GO:0005634	flower development|histone acetylation|histone H3 acetylation|positive regulation of transcription, DNA-templated|regulation of vegetative phase change|response to light stimulus|root morphogenesis|transcription, DNA-templated|acetyltransferase activity|DNA binding|H3 histone acetyltransferase activity|histone acetyltransferase activity|histone acetyltransferase complex|nucleus|
cmo:103484260	137070	145844	128662	128991	109759	116975	117138	115640	141457	128827	113367	116389	0.910713	0.204365	0.801426	0.0380833	0.822786	0.0894487	0.879998	0.154299	0.903452	0.0336933	1.02665	0.552345	111980	1014	GO:0015031,GO:0042147,GO:0009507,GO:0000938,GO:0000139	protein transport|retrograde transport, endosome to Golgi|chloroplast|GARP complex|Golgi membrane|
cmo:103484261	9972.5	10396.6	11615.4	10123.5	10863.5	10378.9	9668.93	10663.1	10184.6	10869.5	10621.2	10166	1.06725	0.522893	1.04287	0.308421	0.99818	0.964689	0.977159	0.813353	0.935284	0.524895	0.957145	0.52373	258078	2329	GO:0016568,GO:0005524,GO:0003677,GO:0004386,GO:0008270,GO:0005634	chromatin modification|ATP binding|DNA binding|helicase activity|zinc ion binding|nucleus|
cmo:103484264	404500	396129	739714	724888	983304	954616	1.12108e+06	1.202e+06	400315	732301	968960	1.16154e+06	1.82931	0.000583858	2.42049	0.000810943	2.90157	0.0124387	1.32317	0.00670999	1.58615	0.034032	1.19875	0.0833888	55633.9	503	GO:0006011,GO:0019276,GO:0006048,GO:0006047,GO:0052630,GO:0003977,GO:0003983,GO:0005737	UDP-glucose metabolic process|UDP-N-acetylgalactosamine metabolic process|UDP-N-acetylglucosamine biosynthetic process|UDP-N-acetylglucosamine metabolic process|UDP-N-acetylgalactosamine diphosphorylase activity|UDP-N-acetylglucosamine diphosphorylase activity|UTP:glucose-1-phosphate uridylyltransferase activity|cytoplasm|	path:cmo00520,path:cmo01100	Amino sugar and nucleotide sugar metabolism|Metabolic pathways|
cmo:103484266	252870	249033	253612	251314	261120	252166	259068	283508	250951	252463	256643	271288	1.00602	0.581514	1.02268	0.406014	1.08104	0.331226	1.01655	0.517525	1.07456	0.358374	1.05706	0.425681	49333.5	431	GO:0006432,GO:0008033,GO:0005524,GO:0000287,GO:0004826,GO:0000049,GO:0009507,GO:0009570,GO:0016020,GO:0005759,GO:0005739	phenylalanyl-tRNA aminoacylation|tRNA processing|ATP binding|magnesium ion binding|phenylalanine-tRNA ligase activity|tRNA binding|chloroplast|chloroplast stroma|membrane|mitochondrial matrix|mitochondrion|	path:cmo00970	Aminoacyl-tRNA biosynthesis|
cmo:103484267	462460	457251	437251	478716	472662	476479	475364	491262	459855	457983	474571	483313	0.995929	0.928907	1.032	0.0547387	1.05101	0.174907	1.03622	0.566942	1.05531	0.427597	1.01842	0.46294	26610.8	241	GO:0046939,GO:0006163,GO:0004017,GO:0005524,GO:0005737	nucleotide phosphorylation|purine nucleotide metabolic process|adenylate kinase activity|ATP binding|cytoplasm|	path:cmo00230,path:cmo01100,path:cmo01110	Purine metabolism|Metabolic pathways|Biosynthesis of secondary metabolites|
cmo:103484268	90847	91118.2	132864	137297	147297	141550	130042	122405	90982.6	135080	144423	126224	1.48468	0.0252629	1.58737	0.026592	1.38734	0.0582062	1.06917	0.1267	0.934436	0.222805	0.873985	0.081006	22269.2	198	GO:0045454,GO:0034599,GO:0006662,GO:0055114,GO:0006457,GO:0000103,GO:0016671,GO:0015035,GO:0009507,GO:0005737,GO:0005759,GO:0005739	cell redox homeostasis|cellular response to oxidative stress|glycerol ether metabolic process|oxidation-reduction process|protein folding|sulfate assimilation|oxidoreductase activity, acting on a sulfur group of donors, disulfide as acceptor|protein disulfide oxidoreductase activity|chloroplast|cytoplasm|mitochondrial matrix|mitochondrion|
cmo:103484269	19738	20790.5	26811.2	27118.5	28415.7	28758.2	25272.6	24248.3	20264.3	26964.8	28587	24760.4	1.33066	0.0479803	1.41071	0.0383828	1.22188	0.0295483	1.06016	0.0195826	0.91825	0.130866	0.866145	0.0716048	108095	1007	GO:0098655,GO:0035434,GO:0009873,GO:0010119,GO:0009723,GO:0005524,GO:0005507,GO:0043682,GO:0005768,GO:0005794,GO:0005887,GO:0005802	cation transmembrane transport|copper ion transmembrane transport|ethylene-activated signaling pathway|regulation of stomatal movement|response to ethylene|ATP binding|copper ion binding|copper-transporting ATPase activity|endosome|Golgi apparatus|integral component of plasma membrane|trans-Golgi network|
cmo:103484272	57391	59911.1	33856.7	32864.2	33227.3	33422.9	37912.5	36284.5	58651.1	33360.4	33325.1	37098.5	0.568795	0.00367856	0.568193	0.0217919	0.632529	0.00447437	0.998941	0.959466	1.11205	0.0703667	1.11323	0.123523	54955	515	GO:0071555,GO:0009556,GO:0010584,GO:0004650,GO:0005618,GO:0005576	cell wall organization|microsporogenesis|pollen exine formation|polygalacturonase activity|cell wall|extracellular region|
cmo:103484273	17061	17727.5	9903.22	9894.05	9989.14	8881.48	7818.5	7290.65	17394.3	9898.64	9435.31	7554.57	0.569074	0.0215639	0.542438	0.0416168	0.434314	0.00688774	0.953193	0.55331	0.763193	0.0816491	0.80067	0.10895	11643.4	106
cmo:103484277	NA	NA	NA	NA	NA	NA	NA	NA	NA	NA	NA	NA	NA	NA	NA	NA	NA	NA	NA	NA	NA	NA	NA	NA	41282.5	374
cmo:103484278	390170	397056	295319	291392	260468	274065	260234	256586	393613	293356	267267	258410	0.74529	0.00196787	0.679008	0.0251923	0.656507	0.000920037	0.911066	0.150379	0.880875	0.00589316	0.966862	0.404038	223131	2026	GO:0009920,GO:0000911,GO:0008017,GO:0030981,GO:0005874,GO:0009524,GO:0009506,GO:0009574,GO:0005819	cell plate formation involved in plant-type cell wall biogenesis|cytokinesis by cell plate formation|microtubule binding|cortical microtubule cytoskeleton|microtubule|phragmoplast|plasmodesma|preprophase band|spindle|
cmo:103484283	282340	265857	176932	199965	184281	184090	179776	181491	274098	188448	184186	180634	0.68752	0.059994	0.671968	0.048066	0.65901	0.0412016	0.97738	0.789449	0.958532	0.62764	0.980715	0.148428	89876	842	GO:0004252,GO:0008236,GO:0005618,GO:0016020	serine-type endopeptidase activity|serine-type peptidase activity|cell wall|membrane|
cmo:103484284	142590	142963	112521	116061	114050	115773	125696	121194	142776	114291	114911	123445	0.800487	0.0428413	0.804835	0.0184385	0.864603	0.0779725	1.00543	0.789019	1.0801	0.0873903	1.07426	0.121054	29925.8	284	GO:0098779,GO:0002230,GO:0006479,GO:0000387,GO:0071208,GO:0044822,GO:0071013,GO:0005829,GO:0070062,GO:0071204,GO:0034709,GO:0034719,GO:0005689,GO:0005685,GO:0005687,GO:0005683	mitophagy in response to mitochondrial depolarization|positive regulation of defense response to virus by host|protein methylation|spliceosomal snRNP assembly|histone pre-mRNA DCP binding|poly(A) RNA binding|catalytic step 2 spliceosome|cytosol|extracellular exosome|histone pre-mRNA 3'end processing complex|methylosome|SMN-Sm protein complex|U12-type spliceosomal complex|U1 snRNP|U4 snRNP|U7 snRN…	path:cmo03040	Spliceosome|
cmo:103484285	31080	32513.7	44171.8	53089.6	37484.6	32799.5	33905.1	32857.1	31796.8	48630.7	35142	33381.1	1.52942	0.120558	1.10521	0.364152	1.04983	0.232836	0.722631	0.116052	0.68642	0.145645	0.949891	0.593229	32257.3	289	GO:0015031,GO:0006890,GO:0005198,GO:0030663,GO:0005829	protein transport|retrograde vesicle-mediated transport, Golgi to ER|structural molecule activity|COPI-coated vesicle membrane|cytosol|
cmo:103484290	20707	20814.3	33304.1	37626.4	18920.9	18820.6	14770.1	14750.5	20760.7	35465.2	18870.7	14760.3	1.70829	0.0720232	0.908967	0.0015123	0.710974	0.00271381	0.532091	0.0611097	0.416191	0.0443085	0.782179	0.0041817	84728.5	767	GO:0005524,GO:0004672,GO:0016021,GO:0005886	ATP binding|protein kinase activity|integral component of membrane|plasma membrane|
cmo:103484294	524040	489246	394157	445329	400752	397941	398296	404594	506643	419743	399347	401445	0.828479	0.145814	0.788221	0.0886555	0.792363	0.080549	0.951407	0.575812	0.956408	0.610482	1.00526	0.628128	64289.6	566	GO:0001731,GO:0006446,GO:0003743,GO:0016282,GO:0033290,GO:0005852	formation of translation preinitiation complex|regulation of translational initiation|translation initiation factor activity|eukaryotic 43S preinitiation complex|eukaryotic 48S preinitiation complex|eukaryotic translation initiation factor 3 complex|	path:cmo03013	RNA transport|
cmo:103484295	22837	23977.5	28459.4	25852.1	25142.2	27362.1	25252.5	24614.9	23407.2	27155.8	26252.2	24933.7	1.16014	0.152372	1.12154	0.175362	1.06521	0.187205	0.966725	0.652942	0.918173	0.315671	0.949776	0.432626	63255.2	566	GO:0006979,GO:0050660,GO:0016614,GO:0031225,GO:0048046,GO:0005829,GO:0005739,GO:0009505,GO:0005886,GO:0009506,GO:0005773	response to oxidative stress|flavin adenine dinucleotide binding|oxidoreductase activity, acting on CH-OH group of donors|anchored component of membrane|apoplast|cytosol|mitochondrion|plant-type cell wall|plasma membrane|plasmodesma|vacuole|
cmo:103484297	303210	295497	230949	231129	223968	214139	218046	214360	299353	231039	219053	216203	0.771793	0.0314997	0.731755	0.0147673	0.722234	0.00429507	0.948123	0.252635	0.935787	0.08073	0.986989	0.669661	61064.2	546	GO:0006979,GO:0050660,GO:0016614,GO:0031225,GO:0048046,GO:0005829,GO:0005739,GO:0009505,GO:0005886,GO:0009506,GO:0005773	response to oxidative stress|flavin adenine dinucleotide binding|oxidoreductase activity, acting on CH-OH group of donors|anchored component of membrane|apoplast|cytosol|mitochondrion|plant-type cell wall|plasma membrane|plasmodesma|vacuole|
cmo:103484298;cmo:103501024	67256	64815.6	125522	142701	99646.8	105332	66855.3	73645.8	66035.8	134111	102490	70250.6	2.03089	0.0422646	1.55203	0.0095194	1.06383	0.412993	0.764213	0.109552	0.523822	0.0186172	0.685441	0.0365728	61639.1	549	GO:0050660,GO:0016614,GO:0048046	flavin adenine dinucleotide binding|oxidoreductase activity, acting on CH-OH group of donors|apoplast|
cmo:103484309	123090	124392	77175.5	79063	93198.4	103455	91927.4	86170.7	123741	78119.2	98326.9	89049.1	0.631312	0.00554671	0.794618	0.138288	0.71964	0.0564344	1.25868	0.127974	1.13991	0.121544	0.905643	0.274151	54420.7	494	GO:0006526,GO:0004055,GO:0005524,GO:0009507,GO:0009570,GO:0009536	arginine biosynthetic process|argininosuccinate synthase activity|ATP binding|chloroplast|chloroplast stroma|plastid|	path:cmo00220,path:cmo00250,path:cmo01100,path:cmo01110,path:cmo01230	Arginine biosynthesis|Alanine, aspartate and glutamate metabolism|Metabolic pathways|Biosynthesis of secondary metabolites|Biosynthesis of amino acids|
cmo:103484310	NA	NA	NA	NA	NA	NA	NA	NA	NA	NA	NA	NA	NA	NA	NA	NA	NA	NA	NA	NA	NA	NA	NA	NA	94197	848	GO:0009755,GO:0046777,GO:0009741,GO:0007178,GO:0009826,GO:0005524,GO:0001653,GO:0004675,GO:0031625,GO:0016021,GO:0005886,GO:0009506	hormone-mediated signaling pathway|protein autophosphorylation|response to brassinosteroid|transmembrane receptor protein serine/threonine kinase signaling pathway|unidimensional cell growth|ATP binding|peptide receptor activity|transmembrane receptor protein serine/threonine kinase activity|ubiquitin protein ligase binding|integral component of membrane|plasma membrane|plasmodesma|
cmo:103484311	58919	63968.8	55222.4	43558.4	55117.2	50405.1	51270.5	50006.3	61443.9	49390.4	52761.2	50638.4	0.80383	0.286617	0.858689	0.129503	0.824141	0.110413	1.06825	0.6534	1.02527	0.832928	0.959766	0.52962	72988.1	663	GO:0042372,GO:0005524,GO:0008756,GO:0009507,GO:0031969,GO:0016021,GO:0005778,GO:0005777	phylloquinone biosynthetic process|ATP binding|o-succinylbenzoate-CoA ligase activity|chloroplast|chloroplast membrane|integral component of membrane|peroxisomal membrane|peroxisome|	path:cmo00130,path:cmo01100,path:cmo01110	Ubiquinone and other terpenoid-quinone biosynthesis|Metabolic pathways|Biosynthesis of secondary metabolites|
cmo:103484314	503760	500984	661922	661594	645821	649243	758013	758886	502372	661758	647532	758450	1.31727	0.00597027	1.28895	0.000229996	1.50974	0.00288834	0.978503	0.0747924	1.14611	0.000471839	1.17129	0.00756887	42226.9	379	GO:0015979,GO:0004324,GO:0009507	photosynthesis|ferredoxin-NADP+ reductase activity|chloroplast|	path:cmo00195,path:cmo01100	Photosynthesis|Metabolic pathways|
cmo:103484318	78081	80656.5	86400.7	82767.7	73452.1	73810	69315.5	61381.9	79368.8	84584.2	73631	65348.7	1.06571	0.151488	0.927708	0.129237	0.823355	0.172154	0.870506	0.0944618	0.772587	0.116135	0.887515	0.295557	41109	372	GO:0006281,GO:0000166,GO:0003723,GO:0009507,GO:0005737,GO:0005634	DNA repair|nucleotide binding|RNA binding|chloroplast|cytoplasm|nucleus|	path:cmo03040	Spliceosome|
cmo:103484319	121840	118348	110566	119611	129117	132095	115647	120916	120094	115088	130606	118282	0.95832	0.45944	1.08753	0.0500525	0.984912	0.630417	1.13483	0.168748	1.02775	0.613941	0.905642	0.0917399	85900.1	772
cmo:103484321	501770	494507	435556	444184	376289	384914	334240	318962	498139	439870	380601	326601	0.883027	0.0123553	0.764047	0.00503905	0.655643	0.0223896	0.865259	0.0112707	0.742495	0.0257744	0.858118	0.0555142	189779	1739	GO:0051301,GO:0007067,GO:0055028,GO:0009524,GO:0009574,GO:0005819	cell division|mitotic nuclear division|cortical microtubule|phragmoplast|preprophase band|spindle|
cmo:103484322	27365	26351.4	31532.6	32922.5	30603.3	40714	26812.5	27953.2	26858.2	32227.6	35658.6	27382.8	1.19991	0.0249077	1.32766	0.302017	1.01953	0.563737	1.10646	0.637359	0.849671	0.032342	0.767916	0.320943	70552.5	636	GO:0016567,GO:0005886	protein ubiquitination|plasma membrane|
cmo:103484323	603440	580633	347867	382259	339190	328532	349858	350771	592037	365063	333861	350315	0.616622	0.0351584	0.563919	0.00224636	0.591711	0.0227651	0.91453	0.290113	0.9596	0.550971	1.04928	0.201445	120650	1073	GO:0006281,GO:0006260,GO:0006355,GO:0006351,GO:0010228,GO:0035101,GO:0005719,GO:0005730,GO:0005634	DNA repair|DNA replication|regulation of transcription, DNA-templated|transcription, DNA-templated|vegetative to reproductive phase transition of meristem|FACT complex|nuclear euchromatin|nucleolus|nucleus|
cmo:103484325;cmo:103484324	345030	335234	330422	379856	295016	297668	280954	294774	340132	355139	296342	287864	1.04412	0.662137	0.871256	0.0476537	0.846331	0.0422059	0.834439	0.235734	0.810567	0.177238	0.971391	0.432231	181469	1625	GO:1902418,GO:1902417,GO:0042626,GO:0005524,GO:0008559,GO:0016021,GO:0000325,GO:0005774,GO:0005773	(+)-abscisic acid D-glucopyranosyl ester transmembrane transport|(+)-abscisic acid D-glucopyranosyl ester transmembrane transporter activity|ATPase activity, coupled to transmembrane movement of substances|ATP binding|xenobiotic-transporting ATPase activity|integral component of membrane|plant-type vacuole|vacuolar membrane|vacuole|
cmo:103484326	44435	45634.9	39348.3	35560.7	41275.4	41549.8	36819.1	34801.7	45034.9	37454.5	41412.6	35810.4	0.831677	0.150674	0.919566	0.0849568	0.795169	0.041777	1.10568	0.292754	0.956103	0.545064	0.864722	0.117549	79605.2	695
cmo:103484327	46880	45568.5	72646.6	44164.6	49438	49914.8	44123.1	41391.3	46224.2	58405.6	49676.4	42757.2	1.26353	0.563604	1.07468	0.0962719	0.924996	0.208508	0.850541	0.691011	0.732074	0.458486	0.860715	0.126627	13201.3	130	GO:0015979,GO:0016168,GO:0009507,GO:0009534,GO:0009535,GO:0016021,GO:0009522,GO:0009579	photosynthesis|chlorophyll binding|chloroplast|chloroplast thylakoid|chloroplast thylakoid membrane|integral component of membrane|photosystem I|thylakoid|	path:cmo00195,path:cmo01100	Photosynthesis|Metabolic pathways|
cmo:103484328	27985	25844.1	20757.3	23698.9	19878.3	19861.3	21522.1	21055	26914.5	22228.1	19869.8	21288.6	0.825877	0.157101	0.738257	0.0831917	0.790969	0.0884757	0.893906	0.345266	0.957732	0.646401	1.0714	0.100103	50790.9	460
cmo:103484335	60298	59481.4	56291.1	68934.6	58066.9	56437.9	56903.4	60499.6	59889.7	62612.8	57252.4	58701.5	1.04547	0.764094	0.955963	0.149124	0.98016	0.62378	0.914387	0.556292	0.937532	0.660224	1.02531	0.567631	61144.4	553			path:cmo03013	RNA transport|
cmo:103484336	831630	847755	1.46087e+06	1.50598e+06	1.62355e+06	1.65646e+06	1.28178e+06	1.32911e+06	839693	1.48342e+06	1.64e+06	1.30545e+06	1.76662	0.00243083	1.9531	0.00043559	1.55467	0.00716697	1.10555	0.042658	0.880024	0.0347591	0.796003	0.0182482	81921.3	725	GO:0006811,GO:0009507,GO:0009941,GO:0016021,GO:0016020,GO:0005886,GO:0009506,GO:0005774,GO:0005773	ion transport|chloroplast|chloroplast envelope|integral component of membrane|membrane|plasma membrane|plasmodesma|vacuolar membrane|vacuole|
cmo:103484338	20351	17345.5	16373.2	15230	17319.7	16453	19641.5	18132.7	18848.2	15801.6	16886.4	18887.1	0.838359	0.238417	0.895912	0.394928	1.00206	0.966178	1.06865	0.28433	1.19527	0.0816664	1.11848	0.164819	61224.5	533	GO:0090228,GO:0045893,GO:0009585,GO:0009637,GO:0010218,GO:0009416,GO:0010114,GO:0042793,GO:0009507,GO:0009295,GO:0005634,GO:0009508,GO:0000427	positive regulation of red or far-red light signaling pathway|positive regulation of transcription, DNA-templated|red, far-red light phototransduction|response to blue light|response to far red light|response to light stimulus|response to red light|transcription from plastid promoter|chloroplast|nucleoid|nucleus|plastid chromosome|plastid-encoded plastid RNA polymerase complex|
cmo:103484349	15014	13396.8	39627.5	47076.8	48035.3	55209.8	29462.2	27292.6	14205.4	43352.1	51622.6	28377.4	3.05181	0.0136234	3.63401	0.00562507	1.99765	0.0148735	1.19077	0.258464	0.654578	0.0878765	0.549709	0.0332208	47600.1	433	GO:0006526,GO:0004055,GO:0005524,GO:0009507,GO:0009570,GO:0009536	arginine biosynthetic process|argininosuccinate synthase activity|ATP binding|chloroplast|chloroplast stroma|plastid|	path:cmo00220,path:cmo00250,path:cmo01100,path:cmo01110,path:cmo01230	Arginine biosynthesis|Alanine, aspartate and glutamate metabolism|Metabolic pathways|Biosynthesis of secondary metabolites|Biosynthesis of amino acids|
cmo:103484350	13067	13475.7	15019.8	14001.6	12558.8	14589.5	13578.8	12060.8	13271.4	14510.7	13574.1	12819.8	1.09338	0.201659	1.02281	0.835615	0.965974	0.64998	0.93546	0.521763	0.883475	0.239401	0.944429	0.619158	36866.6	340
cmo:103484352	32362	32233	33999.2	30389.9	27620.2	28412.7	31122.4	34298.5	32297.5	32194.5	28016.5	32710.4	0.996811	0.946068	0.867449	0.0585841	1.01278	0.851749	0.870224	0.230472	1.01602	0.847009	1.16754	0.172595	52357.6	458	GO:0016671,GO:0003756,GO:0005783,GO:0005789	oxidoreductase activity, acting on a sulfur group of donors, disulfide as acceptor|protein disulfide isomerase activity|endoplasmic reticulum|endoplasmic reticulum membrane|	path:cmo04141	Protein processing in endoplasmic reticulum|
cmo:103484354	165520	166189	143081	138915	121033	126879	138815	131996	165854	140998	123956	135405	0.850132	0.0536951	0.74738	0.0498698	0.816412	0.0768819	0.879133	0.0599461	0.960335	0.324485	1.09237	0.125268	18118.1	168	GO:0006412,GO:0019843,GO:0003735,GO:0015934,GO:0005739	translation|rRNA binding|structural constituent of ribosome|large ribosomal subunit|mitochondrion|	path:cmo03010	Ribosome|
cmo:103484357	251680	277758	190320	201518	182768	185565	189216	183783	264719	195919	184166	186500	0.740102	0.0534254	0.695706	0.0801628	0.70452	0.0695026	0.940013	0.260566	0.951922	0.305672	1.01267	0.547384	67048.7	625	GO:0003723,GO:0005634	RNA binding|nucleus|
cmo:103484358	344670	367767	454157	378621	590859	590690	776310	800822	356219	416389	590774	788566	1.16891	0.321478	1.65846	0.0407109	2.21371	0.00857226	1.4188	0.160126	1.89382	0.0820078	1.3348	0.0342325	40356.3	367	GO:0042742,GO:0050665,GO:0009854,GO:0009735,GO:0010181,GO:0008891,GO:0052853,GO:0052854,GO:0052852,GO:0048046,GO:0009507,GO:0009570,GO:0022626,GO:0016020,GO:0005634,GO:0005777,GO:0009506	defense response to bacterium|hydrogen peroxide biosynthetic process|oxidative photosynthetic carbon pathway|response to cytokinin|FMN binding|glycolate oxidase activity|long-chain-(S)-2-hydroxy-long-chain-acid oxidase activity|medium-chain-(S)-2-hydroxy-acid oxidase activity|very-long-chain-(S)-2-hydroxy-acid oxidase activity|apoplast|chloroplast|chloroplast stroma|cytosolic ribosome|membrane|nu…	path:cmo00630,path:cmo01100,path:cmo01110,path:cmo01200,path:cmo04146	Glyoxylate and dicarboxylate metabolism|Metabolic pathways|Biosynthesis of secondary metabolites|Carbon metabolism|Peroxisome|
cmo:103484362	37637	32904.5	10369	12268.4	12626.9	10931.5	11441.4	13034.9	35270.8	11318.7	11779.2	12238.2	0.320909	0.0103769	0.333966	0.00811254	0.346977	0.0077595	1.04069	0.7486	1.08123	0.537032	1.03896	0.729385	33568	290	GO:0047793,GO:0016021	cycloeucalenol cycloisomerase activity|integral component of membrane|	path:cmo00100,path:cmo01100,path:cmo01110	Steroid biosynthesis|Metabolic pathways|Biosynthesis of secondary metabolites|
cmo:103484363	4412.2	4491.33	4230.02	4061.26	12531.9	11887.3	10932.6	9547.32	4451.76	4145.64	12209.6	10239.9	0.931235	0.135707	2.74264	0.00835021	2.3002	0.0482671	2.94517	0.00134439	2.47005	0.0329903	0.838679	0.198507	9172.1	86
cmo:103484365	80575	84754.2	52569	46486.3	64288.2	62295.5	73558	75008.5	82664.6	49527.7	63291.8	74283.2	0.59914	0.0458385	0.765646	0.0206917	0.89861	0.113663	1.27791	0.137399	1.49983	0.0887198	1.17366	0.0220773	47577.7	424	GO:0051013,GO:0005524,GO:0008568,GO:0005737,GO:0005874	microtubule severing|ATP binding|microtubule-severing ATPase activity|cytoplasm|microtubule|
cmo:103484367	NA	NA	NA	NA	NA	NA	NA	NA	NA	NA	NA	NA	NA	NA	NA	NA	NA	NA	NA	NA	NA	NA	NA	NA	12272.1	103
cmo:103484370	1613200	1.52872e+06	1.59519e+06	1.84998e+06	1.73724e+06	1.76801e+06	1.47063e+06	1.49249e+06	1.57096e+06	1.72258e+06	1.75262e+06	1.48156e+06	1.09652	0.426622	1.11564	0.126117	0.943091	0.257838	1.01744	0.832393	0.86008	0.292929	0.845338	0.0052061	24646.4	226	GO:0003746,GO:0005853	translation elongation factor activity|eukaryotic translation elongation factor 1 complex|
cmo:103484371	NA	NA	NA	NA	NA	NA	NA	NA	NA	NA	NA	NA	NA	NA	NA	NA	NA	NA	NA	NA	NA	NA	NA	NA	17042.3	147
cmo:103484372	100290	103494	93675.4	93158.9	94050.2	91331.6	97800.9	104063	101892	93417.1	92690.9	100932	0.916825	0.105627	0.909697	0.0483706	0.99058	0.812052	0.992226	0.685023	1.08045	0.241926	1.08891	0.180501	70796	634	GO:0030433,GO:0097466,GO:0006491,GO:0004559,GO:0005509,GO:0004571,GO:0005783,GO:0005768,GO:0005794,GO:0016021,GO:0005802	ER-associated ubiquitin-dependent protein catabolic process|glycoprotein ERAD pathway|N-glycan processing|alpha-mannosidase activity|calcium ion binding|mannosyl-oligosaccharide 1,2-alpha-mannosidase activity|endoplasmic reticulum|endosome|Golgi apparatus|integral component of membrane|trans-Golgi network|	path:cmo00510,path:cmo01100,path:cmo04141	N-Glycan biosynthesis|Metabolic pathways|Protein processing in endoplasmic reticulum|
cmo:103484373	199910	185932	89473.9	91993.6	82005.3	79473.9	100494	107538	192921	90733.7	80739.6	104016	0.470316	0.0151319	0.418511	0.0105149	0.539166	0.00649915	0.889852	0.0317211	1.14639	0.117507	1.28829	0.0481045	43262.5	394
cmo:103484374	156580	170461	156130	144672	139551	141569	151533	143626	163520	150401	140560	147580	0.919771	0.282474	0.859587	0.16676	0.902516	0.202333	0.934566	0.321654	0.98124	0.732534	1.04994	0.30725	43749.7	394	GO:0006355,GO:0006396,GO:0006351,GO:0000166,GO:0003723,GO:0005634,GO:0030529	regulation of transcription, DNA-templated|RNA processing|transcription, DNA-templated|nucleotide binding|RNA binding|nucleus|ribonucleoprotein complex|
cmo:103484375	6392.4	6375.95	3762.69	3651.72	3232.8	3799.64	3443.73	4108.69	6384.18	3707.21	3516.22	3776.21	0.580687	0.0167258	0.550771	0.085172	0.591495	0.105204	0.948483	0.612876	1.01861	0.895536	1.07394	0.614902	57453.8	508	GO:0016126,GO:0000249,GO:0020037,GO:0005506,GO:0004497,GO:0016021	sterol biosynthetic process|C-22 sterol desaturase activity|heme binding|iron ion binding|monooxygenase activity|integral component of membrane|	path:cmo00100,path:cmo01110	Steroid biosynthesis|Biosynthesis of secondary metabolites|
cmo:103484376	227210	218942	138213	141610	127587	125915	129162	105648	223076	139911	126751	117405	0.627192	0.00440829	0.568197	0.0102559	0.5263	0.0891781	0.905938	0.0364002	0.839137	0.320215	0.926263	0.56545	21207.8	178	GO:0006412,GO:0003735,GO:0005840	translation|structural constituent of ribosome|ribosome|	path:cmo03010	Ribosome|
cmo:103484377	26998	27183.2	35497.2	38555.9	45582	49700.1	42483	44735.9	27090.6	37026.6	47641	43609.4	1.36677	0.0821425	1.75858	0.0474795	1.60976	0.031693	1.28667	0.0521867	1.17779	0.0987503	0.915376	0.250602	33122.6	308	GO:0009507,GO:0009941,GO:0009534,GO:0009535,GO:0010287	chloroplast|chloroplast envelope|chloroplast thylakoid|chloroplast thylakoid membrane|plastoglobule|
cmo:103484379	133810	132916	65924.6	67625.6	61533.9	63651.9	62729.5	66414.2	133363	66775.1	62592.9	64571.8	0.500702	0.00725295	0.469343	0.010977	0.484181	0.0231762	0.93737	0.101142	0.967005	0.431745	1.03162	0.469192	86406.7	773	GO:0007049,GO:0006270,GO:0005524,GO:0003677,GO:0003678,GO:0042555,GO:0005634	cell cycle|DNA replication initiation|ATP binding|DNA binding|DNA helicase activity|MCM complex|nucleus|	path:cmo03030	DNA replication|
cmo:103484385	65377	64033.9	53876.5	62903.7	52778.3	53694.6	45027	48550.5	64705.4	58390.1	53236.5	46788.8	0.902399	0.399712	0.822751	0.00542813	0.723104	0.0573142	0.911738	0.452708	0.801313	0.171486	0.878885	0.165187	28178.9	265	GO:0009765,GO:0018298,GO:0016168,GO:0046872,GO:0009535,GO:0016021,GO:0009522,GO:0009523	photosynthesis, light harvesting|protein-chromophore linkage|chlorophyll binding|metal ion binding|chloroplast thylakoid membrane|integral component of membrane|photosystem I|photosystem II|	path:cmo00196,path:cmo01100	Photosynthesis - antenna proteins|Metabolic pathways|
cmo:103484387	52480	51510.2	72604.2	85432.9	88047.1	93733.9	64624.8	63051	51995.1	79018.6	90890.5	63837.9	1.51973	0.119312	1.74806	0.0235659	1.22777	0.00737651	1.15024	0.305355	0.807885	0.22872	0.70236	0.0322881	112569	991	GO:0019252,GO:0005982,GO:0004373,GO:0009011,GO:0009501,GO:0009507	starch biosynthetic process|starch metabolic process|glycogen (starch) synthase activity|starch synthase activity|amyloplast|chloroplast|
cmo:103484389	5383.4	5600.01	5850.35	13072	8425.63	5230.32	5418.81	6407.61	5491.7	9461.19	6827.97	5913.21	1.72281	0.453177	1.24333	0.571502	1.07675	0.551237	0.721683	0.626789	0.624997	0.502036	0.866027	0.706546	25795.4	232	GO:0006397,GO:0008380,GO:0016607,GO:0005634,GO:0005681	mRNA processing|RNA splicing|nuclear speck|nucleus|spliceosomal complex|
cmo:103484392	112170	106518	132092	127429	148763	131126	117364	117493	109344	129760	139944	117429	1.18671	0.0410105	1.27985	0.122633	1.07394	0.22025	1.07848	0.441919	0.904967	0.113257	0.839111	0.222125	14915.9	128	GO:0006915,GO:0003677	apoptotic process|DNA binding|
cmo:103484393	5341	3443.04	3046.2	3083.89	2555.93	3487.74	4132.22	3472.92	4392.02	3065.04	3021.83	3802.57	0.697867	0.368412	0.688029	0.322767	0.865791	0.674689	0.985903	0.893664	1.24062	0.246394	1.25836	0.342394	22380.8	199
cmo:103484394	102450	100502	90831.4	104100	87665.2	87794.6	72265.9	78574.6	101476	97465.7	87729.9	75420.3	0.960479	0.644036	0.864536	0.0408128	0.743231	0.0761291	0.90011	0.372436	0.773813	0.108777	0.859687	0.17087	19597	177	GO:0015031,GO:0016192,GO:0030663	protein transport|vesicle-mediated transport|COPI-coated vesicle membrane|
cmo:103484395	176600	167642	101456	98017.7	104854	104978	97635.1	105424	172121	99737.1	104916	101530	0.579459	0.00591717	0.609548	0.0333797	0.589873	0.0118377	1.05193	0.208055	1.01797	0.736482	0.967722	0.542671	90129.1	847
cmo:103484404	194310	196217	142603	170996	136510	139012	124921	119951	195263	156800	137761	122436	0.803016	0.244818	0.705514	0.0034561	0.627032	0.0204089	0.878581	0.397227	0.780846	0.213723	0.888759	0.0693594	15671.4	133	GO:0006412,GO:0003735,GO:0005829,GO:0022625,GO:0022626,GO:0005730	translation|structural constituent of ribosome|cytosol|cytosolic large ribosomal subunit|cytosolic ribosome|nucleolus|	path:cmo03010	Ribosome|
cmo:103484405;cmo:103492829	311900	294958	220763	217056	210768	217218	232917	247412	303429	218909	213993	240164	0.721451	0.0382532	0.70525	0.0191269	0.791501	0.0299548	0.977544	0.346902	1.0971	0.180619	1.1223	0.115199	?	1243	GO:0031122,GO:0006626,GO:0016887,GO:0005524,GO:0008568,GO:0016021,GO:0005741,GO:0005778	cytoplasmic microtubule organization|protein targeting to mitochondrion|ATPase activity|ATP binding|microtubule-severing ATPase activity|integral component of membrane|mitochondrial outer membrane|peroxisomal membrane|
cmo:103484406	63549	65866.7	71716.6	72311.5	63584.2	62286.2	69127.8	64204.5	64707.8	72014	62935.2	66666.2	1.11291	0.0917053	0.972605	0.339646	1.03026	0.57292	0.87393	0.0262034	0.925739	0.278834	1.05928	0.353068	27959.9	264
cmo:103484418	NA	NA	NA	NA	NA	NA	NA	NA	NA	NA	NA	NA	NA	NA	NA	NA	NA	NA	NA	NA	NA	NA	NA	NA	52671.8	461
cmo:103484419	55254	54035.8	93671.5	79662.5	97390.6	93208.6	77711.2	83501.3	54644.9	86667	95299.6	80606.2	1.586	0.10609	1.74398	0.00732104	1.47509	0.0413107	1.09961	0.431078	0.930068	0.543182	0.845819	0.077812	21555.2	192	GO:0006388,GO:0004112,GO:0005737	tRNA splicing, via endonucleolytic cleavage and ligation|cyclic-nucleotide phosphodiesterase activity|cytoplasm|
cmo:103484421	48543	49229	50250.7	53332.1	54976.4	55174.8	58904.3	58252.7	48886	51791.4	55075.6	58578.5	1.05943	0.292421	1.12661	0.0275784	1.19827	0.00308718	1.06341	0.284212	1.13105	0.140329	1.0636	0.0389106	63364.7	573	GO:0008219,GO:0006955,GO:0009626,GO:0010337	cell death|immune response|plant-type hypersensitive response|regulation of salicylic acid metabolic process|
cmo:103484423	48528	51867.3	63858.5	62890.3	72119.8	66799	65995.2	75248.7	50197.6	63374.4	69459.4	70621.9	1.2625	0.0771642	1.38372	0.0247462	1.40688	0.0747018	1.09602	0.24333	1.11436	0.349548	1.01674	0.863929	47131.3	428	GO:0005524,GO:0046872,GO:0008641	ATP binding|metal ion binding|small protein activating enzyme activity|
cmo:103484434;cmo:103493920	192020	197745	222688	255445	219885	249201	245710	250974	194883	239067	234543	248342	1.22672	0.195591	1.20351	0.194268	1.27431	0.00791788	0.981076	0.859103	1.0388	0.661196	1.05883	0.515991	96233.8	850	GO:0005992,GO:0016757,GO:0005829	trehalose biosynthetic process|transferase activity, transferring glycosyl groups|cytosol|	path:cmo00500,path:cmo01100	Starch and sucrose metabolism|Metabolic pathways|
cmo:103484436	237420	260921	217913	238763	258093	248314	271897	274789	249171	228338	253203	273343	0.916392	0.315538	1.01618	0.784106	1.09701	0.293895	1.1089	0.228703	1.1971	0.153403	1.07954	0.136861	24104.9	218	GO:0006886,GO:0032482,GO:0003924,GO:0005525,GO:0005829,GO:0005768,GO:0005634,GO:0005886,GO:0005773	intracellular protein transport|Rab protein signal transduction|GTPase activity|GTP binding|cytosol|endosome|nucleus|plasma membrane|vacuole|	path:cmo04144	Endocytosis|
cmo:103484439;cmo:103487028;cmo:103483409	996400	1.02761e+06	686569	778371	594572	602877	527447	525038	1.01201e+06	732470	598724	526243	0.72378	0.105362	0.591622	0.00608508	0.52	0.0129937	0.817405	0.190151	0.71845	0.11969	0.87894	0.0205126	20676.8	181	GO:0006412,GO:0019843,GO:0003735,GO:0009507,GO:0005829,GO:0022625,GO:0005730,GO:0009506,GO:0005773	translation|rRNA binding|structural constituent of ribosome|chloroplast|cytosol|cytosolic large ribosomal subunit|nucleolus|plasmodesma|vacuole|	path:cmo03010	Ribosome|
cmo:103484444	32226	30236.2	23732.2	27740.4	27335.1	27131	27138.7	30398.9	31231.1	25736.3	27233	28768.8	0.824061	0.206504	0.871985	0.141869	0.921159	0.357432	1.05816	0.584815	1.11783	0.372306	1.05639	0.51965	43019.7	379	GO:0009742,GO:0009729,GO:0009965,GO:0009825,GO:0046827,GO:0046777,GO:0006468,GO:0009733,GO:0048765,GO:0016032,GO:0005524,GO:0004672,GO:0004674,GO:0005886	brassinosteroid mediated signaling pathway|detection of brassinosteroid stimulus|leaf morphogenesis|multidimensional cell growth|positive regulation of protein export from nucleus|protein autophosphorylation|protein phosphorylation|response to auxin|root hair cell differentiation|viral process|ATP binding|protein kinase activity|protein serine/threonine kinase activity|plasma membrane|	path:cmo04075	Plant hormone signal transduction|
cmo:103484448	144160	144591	139124	138671	153157	146133	180053	174381	144376	138897	149645	177217	0.962054	0.00336487	1.0365	0.37053	1.22747	0.0478568	1.07738	0.193446	1.27589	0.0398556	1.18425	0.0359713	35490.5	316	GO:0006625,GO:0080008,GO:0005778	protein targeting to peroxisome|Cul4-RING E3 ubiquitin ligase complex|peroxisomal membrane|	path:cmo04146	Peroxisome|
cmo:103484451	27931	28850.6	29720.6	29074.1	36557.1	34947.4	50452.2	43435.3	28390.8	29397.4	35752.2	46943.8	1.03545	0.233284	1.25929	0.0187345	1.65348	0.0827761	1.21617	0.0369499	1.59687	0.0956872	1.31303	0.148713	77808.8	707	GO:0000045,GO:0006914,GO:0006995,GO:0006501,GO:0050832,GO:0044805,GO:0010150,GO:0000422,GO:0034727,GO:0006497,GO:0015031,GO:0019778,GO:0019779,GO:0005829,GO:0000407	autophagosome assembly|autophagy|cellular response to nitrogen starvation|C-terminal protein lipidation|defense response to fungus|late nucleophagy|leaf senescence|mitophagy|piecemeal microautophagy of nucleus|protein lipidation|protein transport|Atg12 activating enzyme activity|Atg8 activating enzyme activity|cytosol|pre-autophagosomal structure|	path:cmo04140	Regulation of autophagy|
cmo:103484457	248370	258027	281109	274440	328982	319334	389057	405464	253199	277775	324158	397260	1.09706	0.0720088	1.28025	0.0114254	1.56897	0.00397831	1.16698	0.0170178	1.43015	0.0102392	1.22552	0.0200566	20999	193
cmo:103484462	NA	NA	NA	NA	NA	NA	NA	NA	NA	NA	NA	NA	NA	NA	NA	NA	NA	NA	NA	NA	NA	NA	NA	NA	43019.6	384	GO:0016042,GO:0016788,GO:0005576	lipid catabolic process|hydrolase activity, acting on ester bonds|extracellular region|
cmo:103484463	261980	253179	318387	385851	322998	318096	222638	219103	257580	352119	320547	220871	1.36703	0.18323	1.24446	0.0236774	0.857485	0.0367161	0.910337	0.522545	0.627261	0.12852	0.689042	0.000892838	63661.7	590	GO:0000287,GO:0004737,GO:0030976	magnesium ion binding|pyruvate decarboxylase activity|thiamine pyrophosphate binding|	path:cmo00010,path:cmo01100,path:cmo01110	Glycolysis / Gluconeogenesis|Metabolic pathways|Biosynthesis of secondary metabolites|
cmo:103484469	120930	118762	74606.8	80787.4	64492.3	67840.3	78720.8	82741.2	119846	77697.1	66166.3	80731	0.648307	0.047841	0.552094	0.0141374	0.673622	0.0226789	0.851593	0.0962047	1.03905	0.509494	1.22012	0.0304183	45825.1	420	GO:0015995,GO:0015979,GO:0005524,GO:0016851,GO:0009507	chlorophyll biosynthetic process|photosynthesis|ATP binding|magnesium chelatase activity|chloroplast|	path:cmo00860,path:cmo01100,path:cmo01110	Porphyrin and chlorophyll metabolism|Metabolic pathways|Biosynthesis of secondary metabolites|
cmo:103484473	881030	891200	617596	606270	528909	538721	549334	536449	886115	611933	533815	542892	0.69058	0.00227252	0.602422	0.00130418	0.612665	0.0039776	0.872342	0.00899844	0.887175	0.0181824	1.017	0.384822	61630	554
cmo:103484476	34085	34216.1	102712	115374	79587.2	78729.1	70077.3	67375.1	34150.6	109043	79158.1	68726.2	3.193	0.0317153	2.31792	0.00135851	2.01245	0.0168649	0.725936	0.112346	0.630268	0.0566502	0.868214	0.0703684	41513.9	374	GO:0016042,GO:0016788,GO:0005576	lipid catabolic process|hydrolase activity, acting on ester bonds|extracellular region|
cmo:103484483	128360	113343	122235	133129	153175	165851	161544	160102	120852	127682	159513	160823	1.05652	0.543778	1.31991	0.0813277	1.33075	0.134015	1.2493	0.062766	1.25956	0.112815	1.00821	0.859059	19348.4	166	GO:0008283,GO:0007165,GO:0044822	cell proliferation|signal transduction|poly(A) RNA binding|
cmo:103484490	1226700	1.20333e+06	1.22322e+06	1.29856e+06	1.14733e+06	1.16266e+06	1.05169e+06	1.03564e+06	1.21502e+06	1.26089e+06	1.15499e+06	1.04367e+06	1.03775	0.424121	0.950598	0.0606814	0.858972	0.00773361	0.916016	0.196347	0.827723	0.0836521	0.903612	0.0106022	120080	1063
cmo:103484496;cmo:103489180	470580	446189	546409	628252	583502	553149	462644	482626	458385	587330	568326	472635	1.28131	0.141942	1.23984	0.02941	1.03109	0.46531	0.967642	0.738212	0.804718	0.17617	0.831628	0.0363269	45447.9	414	GO:0005215,GO:0031969,GO:0016021	transporter activity|chloroplast membrane|integral component of membrane|
cmo:103484497	26223	26897.6	22756	22897.4	21201.8	20479.8	17674	23196.3	26560.3	22826.7	20840.8	20435.2	0.859428	0.0421289	0.784659	0.0104662	0.769387	0.29351	0.913002	0.110608	0.895232	0.53989	0.980537	0.867669	198500	1753
cmo:103484498;cmo:103503797	175650	177250	154956	167924	179970	169498	266448	293800	176450	161440	174734	280124	0.914932	0.264707	0.990273	0.791187	1.58755	0.065166	1.08235	0.263495	1.73516	0.0144569	1.60315	0.0244088	37886	346	GO:0006457,GO:0005930,GO:0005737,GO:0031514,GO:0036126	protein folding|axoneme|cytoplasm|motile cilium|sperm flagellum|
cmo:103484508	66328	67758.3	167999	173363	170640	184755	86994.3	92942.6	67043.1	170681	177698	89968.4	2.54584	0.000907101	2.6505	0.0176655	1.34195	0.0508461	1.04111	0.4929	0.527115	0.0121782	0.506301	0.00648013	13226	120	GO:0009734	auxin-activated signaling pathway|
cmo:103484514	343920	335447	273022	320087	240529	254664	257409	255758	339683	296554	247596	256583	0.873032	0.325643	0.728903	0.02966	0.755361	0.0200341	0.83491	0.240677	0.865216	0.325323	1.0363	0.424424	32840.3	307	GO:0046677,GO:0006412,GO:0019843,GO:0003735,GO:0009507,GO:0015935	response to antibiotic|translation|rRNA binding|structural constituent of ribosome|chloroplast|small ribosomal subunit|	path:cmo03010	Ribosome|
cmo:103484516	638200	654207	308875	343640	263161	252749	232516	233951	646203	326258	257955	233233	0.504884	0.0396454	0.399186	0.00188482	0.360929	0.00478803	0.790649	0.109444	0.714875	0.0997858	0.904162	0.119423	29085.1	271	GO:0009753,GO:0005576,GO:0009505,GO:0005886,GO:0009506	response to jasmonic acid|extracellular region|plant-type cell wall|plasma membrane|plasmodesma|
cmo:103484517	21654	20625.1	16791.1	20824.1	22974	22828.7	25294.4	23649.8	21139.6	18807.6	22901.4	24472.1	0.889685	0.453455	1.08334	0.182175	1.15765	0.0822846	1.21767	0.31052	1.30119	0.21942	1.06859	0.298517	55714.3	491	GO:0005524,GO:0004674	ATP binding|protein serine/threonine kinase activity|
cmo:103484522	403950	412252	347964	327047	342974	345598	377558	333106	408101	337505	344286	355332	0.827014	0.0780607	0.843629	0.0205447	0.870696	0.260236	1.02009	0.629535	1.05282	0.571143	1.03208	0.718703	136015	1199	GO:0006351,GO:0003677,GO:0003899,GO:0046872,GO:0032549,GO:0005634	transcription, DNA-templated|DNA binding|DNA-directed RNA polymerase activity|metal ion binding|ribonucleoside binding|nucleus|	path:cmo00230,path:cmo00240,path:cmo01100,path:cmo03020	Purine metabolism|Pyrimidine metabolism|Metabolic pathways|RNA polymerase|
cmo:103484525	657300	637733	577276	631732	658369	672169	660826	668366	647517	604504	665269	664596	0.933572	0.348312	1.02742	0.292179	1.02638	0.310521	1.10052	0.264708	1.09941	0.275897	0.998989	0.943689	53959	490	GO:0009926,GO:0045454,GO:0072593,GO:0051726,GO:0009408,GO:0051537,GO:0009055,GO:0046872,GO:0015035,GO:0005829	auxin polar transport|cell redox homeostasis|reactive oxygen species metabolic process|regulation of cell cycle|response to heat|2 iron, 2 sulfur cluster binding|electron carrier activity|metal ion binding|protein disulfide oxidoreductase activity|cytosol|
cmo:103484533	6127.3	5632.58	10106.6	8775.45	8932.66	7168.78	6029.48	5929.85	5879.94	9441	8050.72	5979.67	1.60563	0.0452121	1.36918	0.184576	1.01696	0.747341	0.85274	0.356999	0.633372	0.0943602	0.742749	0.228086	29476.4	269
cmo:103484535	504210	457263	435729	528426	377292	372050	331689	349301	480737	482078	374671	340495	1.00279	0.995826	0.779369	0.11789	0.708277	0.0463237	0.7772	0.235066	0.706307	0.154817	0.908784	0.147865	34199.7	310	GO:0006886,GO:0016192,GO:0005198,GO:0030132,GO:0030130,GO:0005829,GO:0005886	intracellular protein transport|vesicle-mediated transport|structural molecule activity|clathrin coat of coated pit|clathrin coat of trans-Golgi network vesicle|cytosol|plasma membrane|
cmo:103484536	74619	82653.4	81484.8	73360	67287.1	70700.2	74423.6	70027.9	78636.2	77422.4	68993.7	72225.8	0.984565	0.850936	0.877378	0.196383	0.91848	0.318053	0.891133	0.237011	0.932879	0.39961	1.04685	0.369015	91018.5	804	GO:0009738,GO:0016311,GO:0007275,GO:0045892,GO:0006470,GO:0009651,GO:0009611,GO:0006351,GO:0046872,GO:0016791,GO:0004721,GO:0004647,GO:0003723,GO:0005634	abscisic acid-activated signaling pathway|dephosphorylation|multicellular organismal development|negative regulation of transcription, DNA-templated|protein dephosphorylation|response to salt stress|response to wounding|transcription, DNA-templated|metal ion binding|phosphatase activity|phosphoprotein phosphatase activity|phosphoserine phosphatase activity|RNA binding|nucleus|
cmo:103484537	165840	152246	128256	164889	119205	120356	115139	107509	159043	146572	119780	111324	0.921591	0.607483	0.753133	0.0921634	0.699963	0.0256204	0.817209	0.365521	0.759516	0.262061	0.929402	0.271745	57787.4	530	GO:0015031,GO:0016192,GO:0030663,GO:0005829,GO:0016020,GO:0009506	protein transport|vesicle-mediated transport|COPI-coated vesicle membrane|cytosol|membrane|plasmodesma|
cmo:103484540	563810	577489	745664	797815	812943	829315	665638	693300	570649	771739	821129	679469	1.35239	0.0474647	1.43894	0.00215032	1.19069	0.0308952	1.064	0.297872	0.880438	0.108778	0.827481	0.0333569	35624.5	313
cmo:103484543	27159	26191.1	27473.5	27010.7	25261.9	26236.8	22573.7	22846.3	26675	27242.1	25749.4	22710	1.02126	0.43785	0.965298	0.310417	0.851357	0.0501593	0.945204	0.164372	0.833635	0.00510496	0.881963	0.072604	82654	753	GO:0007623,GO:0009755,GO:0046777,GO:0007178,GO:0005524,GO:0001653,GO:0004675,GO:0031625,GO:0016021,GO:0005886,GO:0009506	circadian rhythm|hormone-mediated signaling pathway|protein autophosphorylation|transmembrane receptor protein serine/threonine kinase signaling pathway|ATP binding|peptide receptor activity|transmembrane receptor protein serine/threonine kinase activity|ubiquitin protein ligase binding|integral component of membrane|plasma membrane|plasmodesma|
cmo:103484544	256390	264579	222457	227335	239385	235006	208388	210032	260485	224896	237195	209210	0.863375	0.0228243	0.910593	0.054812	0.803156	0.0349681	1.05469	0.0671837	0.930252	0.066986	0.882015	0.0231912	35717.6	321	GO:0016925,GO:0019948,GO:0005737,GO:0005634	protein sumoylation|SUMO activating enzyme activity|cytoplasm|nucleus|	path:cmo04120	Ubiquitin mediated proteolysis|
cmo:103484546	9120.4	8129.04	9488.27	11110.8	12081.5	12629.1	9789.93	12066.2	8624.72	10299.5	12355.3	10928.1	1.19419	0.224977	1.43254	0.069527	1.26706	0.225257	1.1996	0.237899	1.06103	0.709155	0.884484	0.430089	54450.9	491	GO:0071215,GO:0046834,GO:0006665,GO:0005524,GO:0008481,GO:0009705	cellular response to abscisic acid stimulus|lipid phosphorylation|sphingolipid metabolic process|ATP binding|sphinganine kinase activity|plant-type vacuole membrane|	path:cmo00600,path:cmo01100	Sphingolipid metabolism|Metabolic pathways|
cmo:103484548	460580	480426	468791	417510	415412	415965	444840	458479	470503	443150	415688	451659	0.941865	0.472529	0.883497	0.107284	0.95995	0.269079	0.93803	0.476842	1.0192	0.783713	1.08653	0.114164	106778	913	GO:0001824,GO:0000349,GO:0006351,GO:0006283,GO:0071012,GO:0071013,GO:0016020,GO:0071014,GO:0071010,GO:0000974	blastocyst development|generation of catalytic spliceosome for first transesterification step|transcription, DNA-templated|transcription-coupled nucleotide-excision repair|catalytic step 1 spliceosome|catalytic step 2 spliceosome|membrane|post-mRNA release spliceosomal complex|prespliceosome|Prp19 complex|	path:cmo03040	Spliceosome|
cmo:103484549	69460	83050.5	187341	182674	96781.6	100771	88357.4	84911.6	76255.3	185007	98776.1	86634.5	2.42616	0.0591704	1.29533	0.194728	1.13611	0.371631	0.533903	0.00340556	0.468276	0.00232778	0.87708	0.0436913	37120.5	346
cmo:103484552	191830	191381	205262	215787	228737	247917	244780	244326	191606	210525	238327	244553	1.09874	0.165068	1.24384	0.116326	1.27634	5.83e-05	1.13206	0.144748	1.16164	0.104651	1.02613	0.628282	33306.3	295	GO:0015031,GO:0016021,GO:0005886,GO:0030658	protein transport|integral component of membrane|plasma membrane|transport vesicle membrane|
cmo:103484557	10019	9027.51	7612.99	7198.14	8912.07	7852.13	7910.16	8028.51	9523.25	7405.57	8382.1	7969.34	0.77763	0.0800414	0.880172	0.262602	0.836829	0.176377	1.13186	0.272579	1.07613	0.213064	0.950757	0.583018	21606.1	193
cmo:103484561	153430	155302	172946	185420	182627	187176	157886	150423	154366	179183	184902	154154	1.16076	0.137805	1.19781	0.0171649	0.998629	0.957122	1.03192	0.521615	0.86032	0.0840643	0.833711	0.0436946	28796.7	257	GO:0005789	endoplasmic reticulum membrane|
cmo:103484567	42675	48501.1	50254.6	49048.1	48982.1	47776.3	43920.9	47734.5	45588.1	49651.3	48379.2	45827.7	1.08913	0.396659	1.06123	0.510047	1.00526	0.941711	0.974379	0.274433	0.92299	0.284529	0.94726	0.400942	46475.5	429
cmo:103484569;cmo:103489252;cmo:103489262;cmo:103502524;cmo:103485852;cmo:103485875;cmo:103485884;cmo:103500578;cmo:103485897;cmo:103489244;cmo:103489234	120860	119093	120677	130743	110307	114246	86177.9	82368.5	119977	125710	112276	84273.2	1.04779	0.452612	0.935819	0.125261	0.702414	0.025605	0.893139	0.178438	0.670378	0.025541	0.750587	0.0119113	95975.9	857	GO:0006952,GO:0009755,GO:0046777,GO:0006468,GO:0048544,GO:0007178,GO:0005524,GO:0005516,GO:0030246,GO:0001653,GO:0004674,GO:0004675,GO:0031625,GO:0016021,GO:0005886,GO:0009506	defense response|hormone-mediated signaling pathway|protein autophosphorylation|protein phosphorylation|recognition of pollen|transmembrane receptor protein serine/threonine kinase signaling pathway|ATP binding|calmodulin binding|carbohydrate binding|peptide receptor activity|protein serine/threonine kinase activity|transmembrane receptor protein serine/threonine kinase activity|ubiquitin protein…
cmo:103484571	395220	402205	981137	1.04381e+06	1.16012e+06	1.17858e+06	767362	778560	398713	1.01247e+06	1.16935e+06	772961	2.53935	0.0133755	2.93282	0.000130409	1.93864	0.000372129	1.15495	0.116915	0.763439	0.0606402	0.661017	0.000698705	21660.7	202	GO:0071365,GO:0045892,GO:0055114,GO:0010181,GO:0003955	cellular response to auxin stimulus|negative regulation of transcription, DNA-templated|oxidation-reduction process|FMN binding|NAD(P)H dehydrogenase (quinone) activity|	path:cmo00130,path:cmo01110	Ubiquinone and other terpenoid-quinone biosynthesis|Biosynthesis of secondary metabolites|
cmo:103484574	72804	64616.4	52024.1	61653.1	52195.8	50521.9	56030.5	58169.9	68710.2	56838.6	51358.8	57100.2	0.827222	0.220565	0.74747	0.109879	0.831029	0.17509	0.90359	0.450283	1.0046	0.940444	1.11179	0.052527	45316.4	398	GO:0005739	mitochondrion|
cmo:103484575	27620	30779.9	32608.9	29983.5	31349.5	33691.4	30785.2	29912.3	29199.9	31296.2	32520.4	30348.7	1.07179	0.420536	1.11372	0.255258	1.03934	0.593399	1.03912	0.558875	0.969726	0.603717	0.933221	0.280225	139534	1257	GO:0006886,GO:0046872,GO:0010008	intracellular protein transport|metal ion binding|endosome membrane|
cmo:103484577;cmo:103490992	NA	NA	NA	NA	NA	NA	NA	NA	NA	NA	NA	NA	NA	NA	NA	NA	NA	NA	NA	NA	NA	NA	NA	NA	27085.2	242			path:cmo00230,path:cmo00240,path:cmo01100,path:cmo03020	Purine metabolism|Pyrimidine metabolism|Metabolic pathways|RNA polymerase|
cmo:103484580	900800	856976	679136	716064	655096	767797	655888	642770	878888	697600	711446	649329	0.793731	0.024104	0.809485	0.201694	0.738807	0.028546	1.01985	0.86866	0.930803	0.193512	0.912689	0.464269	45325	414
cmo:103484582	41296	36245.6	60350.1	74689.2	47489.7	43186.4	19320.7	20341.3	38770.8	67519.7	45338.1	19831	1.74151	0.0663871	1.16939	0.202073	0.511494	0.0364585	0.671479	0.126092	0.293707	0.0442754	0.437404	0.0114636	72491.4	652	GO:0005524,GO:0004674,GO:0016021	ATP binding|protein serine/threonine kinase activity|integral component of membrane|
cmo:103484594	384410	357482	308298	321704	279194	256298	268817	268742	370946	315001	267746	268780	0.849181	0.0843739	0.721792	0.0300737	0.724579	0.0715947	0.849986	0.11521	0.853268	0.0849865	1.00386	0.929334	38773.8	344	GO:0006487,GO:0009507,GO:0005783,GO:0016021,GO:0008250,GO:0005886	protein N-linked glycosylation|chloroplast|endoplasmic reticulum|integral component of membrane|oligosaccharyltransferase complex|plasma membrane|	path:cmo00510,path:cmo01100,path:cmo04141	N-Glycan biosynthesis|Metabolic pathways|Protein processing in endoplasmic reticulum|
cmo:103484595	200520	200865	218953	214783	194401	183205	160879	169090	200692	216868	188803	164984	1.0806	0.0765508	0.940758	0.285812	0.822076	0.0800108	0.870589	0.107791	0.760759	0.0339877	0.873844	0.0767697	61304.6	555	GO:0042545,GO:0045490,GO:0045330,GO:0004857,GO:0030599,GO:0005618,GO:0005576	cell wall modification|pectin catabolic process|aspartyl esterase activity|enzyme inhibitor activity|pectinesterase activity|cell wall|extracellular region|	path:cmo00040,path:cmo00500,path:cmo01100	Pentose and glucuronate interconversions|Starch and sucrose metabolism|Metabolic pathways|
cmo:103484602	50053	50954	44724.4	41665.6	43311.7	45584.1	43377.8	48057.6	50503.5	43195	44447.9	45717.7	0.855288	0.12412	0.880095	0.0966733	0.905238	0.291957	1.029	0.582179	1.0584	0.472933	1.02857	0.695907	27926.6	244	GO:0005789,GO:0016021	endoplasmic reticulum membrane|integral component of membrane|	path:cmo04141	Protein processing in endoplasmic reticulum|
cmo:103484607	448840	453480	534509	564822	509357	517872	429113	421969	451160	549666	513614	425541	1.21834	0.079715	1.13843	0.0108537	0.943215	0.0413606	0.934412	0.225258	0.774181	0.0500666	0.828522	0.00391262	61644.7	552	GO:0009738,GO:0035556,GO:0018105,GO:0046777,GO:0005524,GO:0009931,GO:0005509,GO:0005516,GO:0004683,GO:0004672,GO:0019903,GO:0005737,GO:0005886,GO:0009506	abscisic acid-activated signaling pathway|intracellular signal transduction|peptidyl-serine phosphorylation|protein autophosphorylation|ATP binding|calcium-dependent protein serine/threonine kinase activity|calcium ion binding|calmodulin binding|calmodulin-dependent protein kinase activity|protein kinase activity|protein phosphatase binding|cytoplasm|plasma membrane|plasmodesma|	path:cmo04626	Plant-pathogen interaction|
cmo:103484608	27175	23728.2	36265.5	37763.4	31553.6	30864.1	32000.8	32575.5	25451.6	37014.4	31208.9	32288.1	1.45431	0.091532	1.2262	0.194588	1.26861	0.17001	0.843154	0.0343536	0.872311	0.0576424	1.03458	0.144297	40657.2	371	GO:0006754,GO:0015986,GO:0009772,GO:0050790,GO:0030234,GO:0046961,GO:0046933,GO:0009507,GO:0009544,GO:0009941,GO:0009534,GO:0009535,GO:0016020,GO:0045261,GO:0009579	ATP biosynthetic process|ATP synthesis coupled proton transport|photosynthetic electron transport in photosystem II|regulation of catalytic activity|enzyme regulator activity|proton-transporting ATPase activity, rotational mechanism|proton-transporting ATP synthase activity, rotational mechanism|chloroplast|chloroplast ATP synthase complex|chloroplast envelope|chloroplast thylakoid|chloroplast th…	path:cmo00190,path:cmo00195,path:cmo01100	Oxidative phosphorylation|Photosynthesis|Metabolic pathways|
cmo:103484609	115620	112197	80414.2	81993.1	80866.7	81189.8	84113.1	81950.2	113908	81203.7	81028.2	83031.6	0.712886	0.00546076	0.711346	0.0255675	0.728934	0.00427826	0.99784	0.864064	1.02251	0.313983	1.02472	0.307299	115075	1038	GO:0031591,GO:0008168	wybutosine biosynthetic process|methyltransferase activity|
cmo:103484618	623090	610524	785696	844988	914086	903907	1.1115e+06	1.16008e+06	616807	815342	908996	1.13579e+06	1.32188	0.0651612	1.47371	0.00332362	1.8414	0.00698253	1.11487	0.197471	1.39302	0.0279869	1.2495	0.0474857	32680.1	292	GO:0004462,GO:0046872	lactoylglutathione lyase activity|metal ion binding|	path:cmo00620	Pyruvate metabolism|
cmo:103484621	21270	23413.7	13285.2	13213	9756.65	9885.38	10995.4	11673.1	22341.9	13249.1	9821.02	11334.3	0.593018	0.0577313	0.439579	0.0340415	0.507311	0.0127758	0.741258	0.0047418	0.855473	0.117724	1.15408	0.118065	74708.1	651			path:cmo03008	Ribosome biogenesis in eukaryotes|
cmo:103484623	73453	72623.9	97486	108606	101850	100939	67719.1	68443.7	73038.5	103046	101394	68081.4	1.41085	0.0964395	1.38823	0.000668142	0.932131	0.0121901	0.98397	0.830785	0.660688	0.0802537	0.671451	0.000367744	25176.5	221	GO:0002474,GO:0006915,GO:0035584,GO:0006921,GO:0006888,GO:0006886,GO:0032471,GO:0043280,GO:0007204,GO:1903071,GO:2001244,GO:0051561,GO:1904154,GO:0012501,GO:0070973,GO:0007283,GO:0030136,GO:0005829,GO:0005783,GO:0033116,GO:0005789,GO:0032580,GO:0071556,GO:0005887,GO:0005811,GO:0016020,GO:0005739	antigen processing and presentation of peptide antigen via MHC class I|apoptotic process|calcium-mediated signaling using intracellular calcium source|cellular component disassembly involved in execution phase of apoptosis|ER to Golgi vesicle-mediated transport|intracellular protein transport|negative regulation of endoplasmic reticulum calcium ion concentration|positive regulation of cysteine-ty…	path:cmo04141	Protein processing in endoplasmic reticulum|
cmo:103484625	386220	381272	540093	550498	888585	904584	740099	752653	383746	545296	896584	746376	1.42098	0.00212902	2.3364	0.000328105	1.94497	0.000395031	1.64422	0.000707873	1.36875	0.00177253	0.832466	0.00450605	59713.7	548	GO:0006629,GO:0004190,GO:0005773	lipid metabolic process|aspartic-type endopeptidase activity|vacuole|
cmo:103484633;cmo:103491079	357300	340445	345653	386457	366715	366797	447500	466784	348873	366055	366756	457142	1.04925	0.55233	1.05126	0.285158	1.31034	0.0145465	1.00191	0.960477	1.24883	0.122037	1.24645	0.0608284	26912.7	246	GO:0030170,GO:0005737,GO:0070062,GO:0005622,GO:0005739	pyridoxal phosphate binding|cytoplasm|extracellular exosome|intracellular|mitochondrion|
cmo:103484636	79696	81718.8	59541.4	51203.6	60706.7	53225.4	51405.3	51350.4	80707.4	55372.5	56966.1	51377.8	0.686089	0.117036	0.705834	0.108042	0.636594	0.017464	1.02878	0.799345	0.927858	0.514657	0.901902	0.36715	36388.9	331	GO:0006412,GO:0019843,GO:0003735,GO:0005840	translation|rRNA binding|structural constituent of ribosome|ribosome|	path:cmo03010	Ribosome|
cmo:103484638	56360	54945.3	66819.9	60831.4	67982.3	73378.1	92632.7	96111.1	55652.6	63825.6	70680.2	94371.9	1.14686	0.192305	1.27002	0.0760224	1.69573	0.00317464	1.10739	0.237883	1.47859	0.0476823	1.3352	0.0453017	65836.2	592
cmo:103484642	88168	90495.6	99113.1	82610.6	111012	106234	116980	113672	89331.8	90861.8	108623	115326	1.01713	0.910425	1.21595	0.0289958	1.29098	0.00590935	1.19547	0.281353	1.26925	0.221697	1.06171	0.169895	35213.6	323	GO:0009509	chromoplast|
cmo:103484643;cmo:103495782	1421300	1.40194e+06	1.20146e+06	1.29315e+06	1.0609e+06	1.02379e+06	936058	968359	1.41162e+06	1.2473e+06	1.04234e+06	952209	0.883595	0.172862	0.738402	0.0194196	0.674549	0.012198	0.83568	0.0838741	0.763415	0.049507	0.913526	0.0668681	62059.4	567	GO:0006002,GO:0003872,GO:0005524,GO:0047334,GO:0046872,GO:0005737	fructose 6-phosphate metabolic process|6-phosphofructokinase activity|ATP binding|diphosphate-fructose-6-phosphate 1-phosphotransferase activity|metal ion binding|cytoplasm|	path:cmo00051	Fructose and mannose metabolism|
cmo:103484645	13891	14039.5	17573.4	20421.7	52577.7	48416	158755	166249	13965.2	18997.6	50496.8	162502	1.36035	0.1522	3.61589	0.0185015	11.6362	0.00384556	2.65807	0.0174843	8.55384	0.0131397	3.21807	0.00505376	36401.5	320	GO:0009693,GO:0009835,GO:0009815,GO:0031418,GO:0046872	ethylene biosynthetic process|fruit ripening|1-aminocyclopropane-1-carboxylate oxidase activity|L-ascorbic acid binding|metal ion binding|	path:cmo00270,path:cmo01100,path:cmo01110	Cysteine and methionine metabolism|Metabolic pathways|Biosynthesis of secondary metabolites|
cmo:103484649	47802	48307	74851.3	68487.8	65152.3	69859.8	51689.6	50422.6	48054.5	71669.6	67506	51056.1	1.49142	0.0672624	1.40478	0.0600583	1.06246	0.090486	0.941907	0.408068	0.712382	0.0656339	0.756319	0.0541911	46610.2	439	GO:0016021,GO:0005886	integral component of membrane|plasma membrane|
cmo:103484650	90463	87140.7	105931	106390	134379	138053	143426	145521	88801.9	106161	136216	144473	1.19548	0.0632684	1.53393	0.00439404	1.62692	0.0111624	1.28311	0.0303519	1.36089	0.00849724	1.06062	0.0918716	27760.5	258	GO:0006631,GO:0016787	fatty acid metabolic process|hydrolase activity|
cmo:103484654	379970	376950	389112	393597	416169	425560	418106	428493	378460	391355	420864	423299	1.03407	0.0507479	1.11204	0.043539	1.11848	0.0489967	1.0754	0.0533263	1.08162	0.0591535	1.00578	0.761959	47969.3	436	GO:0006559,GO:0006572,GO:0004334,GO:0046872	L-phenylalanine catabolic process|tyrosine catabolic process|fumarylacetoacetase activity|metal ion binding|	path:cmo00350,path:cmo01100	Tyrosine metabolism|Metabolic pathways|
cmo:103484657	70636	79103.1	90321.1	83279.7	79830.1	84343.9	75970.8	76514	74869.6	86800.4	82087	76242.4	1.15935	0.179384	1.0964	0.319108	1.01834	0.786172	0.945699	0.389238	0.878365	0.191871	0.9288	0.22313	61953.5	558	GO:0000911,GO:0009825,GO:0040008,GO:0030136,GO:0005886	cytokinesis by cell plate formation|multidimensional cell growth|regulation of growth|clathrin-coated vesicle|plasma membrane|
cmo:103484659	857790	829703	597359	898449	622819	473000	826899	704628	843747	747904	547910	765763	0.886408	0.614599	0.649377	0.188103	0.907575	0.42348	0.732594	0.361737	1.02388	0.876294	1.39761	0.195672	15777.8	145
cmo:103484661	212650	209822	202200	208189	200578	199804	203103	197932	211236	205195	200191	200517	0.971401	0.262096	0.947714	0.0609008	0.949257	0.104317	0.975616	0.337247	0.977204	0.35997	1.00163	0.924246	29854.7	275	GO:0006021,GO:0046855,GO:0046854,GO:0007165,GO:0008934,GO:0052832,GO:0052833,GO:0052834,GO:0000287,GO:0005737	inositol biosynthetic process|inositol phosphate dephosphorylation|phosphatidylinositol phosphorylation|signal transduction|inositol monophosphate 1-phosphatase activity|inositol monophosphate 3-phosphatase activity|inositol monophosphate 4-phosphatase activity|inositol monophosphate phosphatase activity|magnesium ion binding|cytoplasm|	path:cmo00053,path:cmo00562,path:cmo01100,path:cmo01110,path:cmo04070	Ascorbate and aldarate metabolism|Inositol phosphate metabolism|Metabolic pathways|Biosynthesis of secondary metabolites|Phosphatidylinositol signaling system|
cmo:103484662	NA	NA	NA	NA	NA	NA	NA	NA	NA	NA	NA	NA	NA	NA	NA	NA	NA	NA	NA	NA	NA	NA	NA	NA	48847	459	GO:0016874,GO:0004842	ligase activity|ubiquitin-protein transferase activity|
cmo:103484671	106420	111335	125476	129620	107000	106383	92882.4	103001	108877	127548	106691	97941.7	1.17148	0.0364733	0.979922	0.536724	0.899559	0.253544	0.836482	0.0511801	0.767882	0.0982013	0.91799	0.340977	57926	529	GO:0009073,GO:0009423,GO:0009793,GO:0019632,GO:0003855,GO:0050661,GO:0004764,GO:0009507,GO:0009570	aromatic amino acid family biosynthetic process|chorismate biosynthetic process|embryo development ending in seed dormancy|shikimate metabolic process|3-dehydroquinate dehydratase activity|NADP binding|shikimate 3-dehydrogenase (NADP+) activity|chloroplast|chloroplast stroma|	path:cmo00400,path:cmo01100,path:cmo01110,path:cmo01230	Phenylalanine, tyrosine and tryptophan biosynthesis|Metabolic pathways|Biosynthesis of secondary metabolites|Biosynthesis of amino acids|
cmo:103484679	114650	117777	137612	145366	95079.8	100974	81827.9	81391	116213	141489	98026.7	81609.5	1.2175	0.0483046	0.843507	0.0717679	0.702239	0.0194344	0.692821	0.0123907	0.576789	0.0301995	0.832523	0.101532	130479	1204	GO:0006952,GO:0005524,GO:0004674,GO:0005496,GO:0016021,GO:0005886	defense response|ATP binding|protein serine/threonine kinase activity|steroid binding|integral component of membrane|plasma membrane|	path:cmo04075	Plant hormone signal transduction|
cmo:103484681	80546	80769.3	94530.3	83930.8	92624.7	99808.7	95745.3	97722.2	80657.6	89230.6	96216.7	96733.8	1.10629	0.343531	1.1929	0.132933	1.19931	0.0327298	1.07829	0.407705	1.08409	0.392791	1.00537	0.899467	360444	3232
cmo:103484684	267670	248481	189550	214391	192870	191922	203230	205677	258076	201970	192396	204454	0.7826	0.0989528	0.745503	0.07924	0.792223	0.0941095	0.952597	0.587011	1.0123	0.856826	1.06267	0.0354615	116389	1031	GO:0005524,GO:0008080,GO:0005634	ATP binding|N-acetyltransferase activity|nucleus|	path:cmo03008	Ribosome biogenesis in eukaryotes|
cmo:103484686	6526.5	5503.04	6232	5129.12	5383.25	7113.92	6148.48	7646.85	6014.77	5680.56	6248.58	6897.66	0.944434	0.697364	1.03887	0.865707	1.14679	0.43833	1.09999	0.653676	1.21426	0.319159	1.10388	0.623705	41198	360
cmo:103484687	484200	475516	751671	844090	722554	718746	707497	720429	479858	797881	720650	713963	1.66274	0.0667148	1.5018	0.00813475	1.48786	0.00103657	0.903205	0.333665	0.894824	0.304271	0.990722	0.48269	27645.9	240	GO:0009555,GO:0015992,GO:0050897,GO:0005507,GO:0008270,GO:0009507,GO:0016020,GO:0005753,GO:0005739,GO:0005730,GO:0045263	pollen development|proton transport|cobalt ion binding|copper ion binding|zinc ion binding|chloroplast|membrane|mitochondrial proton-transporting ATP synthase complex|mitochondrion|nucleolus|proton-transporting ATP synthase complex, coupling factor F(o)|
cmo:103484699	NA	NA	NA	NA	NA	NA	NA	NA	NA	NA	NA	NA	NA	NA	NA	NA	NA	NA	NA	NA	NA	NA	NA	NA	33395.1	300	GO:0009073,GO:0009423,GO:0005524,GO:0046872,GO:0004765,GO:0009507	aromatic amino acid family biosynthetic process|chorismate biosynthetic process|ATP binding|metal ion binding|shikimate kinase activity|chloroplast|	path:cmo00400,path:cmo01100,path:cmo01110,path:cmo01230	Phenylalanine, tyrosine and tryptophan biosynthesis|Metabolic pathways|Biosynthesis of secondary metabolites|Biosynthesis of amino acids|
cmo:103484703;cmo:103489610	28000	24478.6	29424.1	35080.2	24232.4	22967.4	25491.3	25925.8	26239.3	32252.2	23599.9	25708.5	1.22916	0.21415	0.89941	0.343218	0.979772	0.831698	0.731729	0.152376	0.797109	0.236463	1.08935	0.167253	20856.7	183	GO:0045116,GO:0016567,GO:0009733,GO:0005524,GO:0016874,GO:0019788,GO:0005737	protein neddylation|protein ubiquitination|response to auxin|ATP binding|ligase activity|NEDD8 transferase activity|cytoplasm|	path:cmo04120	Ubiquitin mediated proteolysis|
cmo:103484723	893510	875829	1.04732e+06	1.13126e+06	928183	920086	666184	659772	884670	1.08929e+06	924134	662978	1.2313	0.0996003	1.04461	0.102327	0.749408	0.00665588	0.848382	0.143352	0.608633	0.0462407	0.717404	0.000410898	34963	332	GO:0015979,GO:0042549,GO:0005509,GO:0009535,GO:0019898,GO:0016021,GO:0009654	photosynthesis|photosystem II stabilization|calcium ion binding|chloroplast thylakoid membrane|extrinsic component of membrane|integral component of membrane|photosystem II oxygen evolving complex|	path:cmo00195,path:cmo01100	Photosynthesis|Metabolic pathways|
cmo:103484728	2274700	2.23113e+06	1.85949e+06	2.18297e+06	1.94031e+06	1.93718e+06	2.0775e+06	2.1407e+06	2.25292e+06	2.02123e+06	1.93875e+06	2.1091e+06	0.897162	0.393874	0.860549	0.0396484	0.936164	0.0831482	0.95919	0.715347	1.04347	0.67022	1.08787	0.111392	60832.5	539	GO:0006457,GO:0005509,GO:0030246,GO:0009507,GO:0005783,GO:0005789,GO:0016021,GO:0016020,GO:0005739,GO:0009505,GO:0005886,GO:0009506,GO:0005774,GO:0005773	protein folding|calcium ion binding|carbohydrate binding|chloroplast|endoplasmic reticulum|endoplasmic reticulum membrane|integral component of membrane|membrane|mitochondrion|plant-type cell wall|plasma membrane|plasmodesma|vacuolar membrane|vacuole|	path:cmo04141,path:cmo04145	Protein processing in endoplasmic reticulum|Phagosome|
cmo:103484729	NA	NA	NA	NA	NA	NA	NA	NA	NA	NA	NA	NA	NA	NA	NA	NA	NA	NA	NA	NA	NA	NA	NA	NA	30274.8	275	GO:0045454,GO:0010190,GO:0019761,GO:0006662,GO:0016671,GO:0015035,GO:0009534,GO:0031977	cell redox homeostasis|cytochrome b6f complex assembly|glucosinolate biosynthetic process|glycerol ether metabolic process|oxidoreductase activity, acting on a sulfur group of donors, disulfide as acceptor|protein disulfide oxidoreductase activity|chloroplast thylakoid|thylakoid lumen|
cmo:103484731;cmo:103502337	86906	87321.1	106355	109419	121137	122270	106297	104958	87113.6	107887	121704	105627	1.23847	0.0372247	1.39707	0.00152925	1.21253	0.00954812	1.12807	0.0530962	0.979055	0.354824	0.867906	0.00445085	11972.8	107	GO:0006850,GO:0016021,GO:0016020,GO:0005743,GO:0005739,GO:0005886,GO:0005774	mitochondrial pyruvate transport|integral component of membrane|membrane|mitochondrial inner membrane|mitochondrion|plasma membrane|vacuolar membrane|
cmo:103484742;cmo:103497444	21866	20722.9	21926.1	21363.8	21571.4	22765.9	17472.1	20670	21294.4	21645	22168.6	19071.1	1.01646	0.651668	1.04105	0.40112	0.895589	0.392594	1.02419	0.538668	0.881085	0.360562	0.860272	0.298876	104736	938
cmo:103484743	19055	19881	18493.6	19279.5	17304.6	15494.1	18093.4	18193.2	19468	18886.6	16399.4	18143.3	0.970134	0.415078	0.842376	0.16291	0.931953	0.181685	0.868309	0.204091	0.960644	0.30154	1.10634	0.313945	38294.2	332	GO:0007049,GO:0051301,GO:0045737,GO:1901409,GO:0045944,GO:0006468,GO:0072593,GO:2000070,GO:0010119,GO:0006355,GO:0009637,GO:0009414,GO:1990069,GO:0006351,GO:0016538,GO:0004672,GO:0000307,GO:0005737,GO:0005634,GO:0070985	cell cycle|cell division|positive regulation of cyclin-dependent protein serine/threonine kinase activity|positive regulation of phosphorylation of RNA polymerase II C-terminal domain|positive regulation of transcription from RNA polymerase II promoter|protein phosphorylation|reactive oxygen species metabolic process|regulation of response to water deprivation|regulation of stomatal movement|regu…	path:cmo03022,path:cmo03420	Basal transcription factors|Nucleotide excision repair|
cmo:103484746	31212	32483.6	22723.2	26415.7	21279.2	25802.6	25330.9	29378	31847.8	24569.5	23540.9	27354.4	0.771466	0.158979	0.739169	0.181646	0.858911	0.267942	0.958136	0.752232	1.11335	0.4161	1.162	0.344574	53859.3	496	GO:0051028,GO:0006913,GO:0015031,GO:0005635,GO:0005643	mRNA transport|nucleocytoplasmic transport|protein transport|nuclear envelope|nuclear pore|	path:cmo03013	RNA transport|
cmo:103484750	32850	36978.4	50891.9	51282.2	56111.6	59384.2	35612.7	34408.2	34914.2	51087	57747.9	35010.4	1.46322	0.0966062	1.65399	0.0387112	1.00276	0.953793	1.13038	0.139723	0.68531	0.0224234	0.606264	0.00921501	31338.8	277	GO:0016787	hydrolase activity|
cmo:103484753	25574	23635.5	21862.5	18632.7	21562.6	19922.7	21693.4	22614.4	24604.7	20247.6	20742.7	22153.9	0.822915	0.202385	0.843035	0.0923523	0.900392	0.182852	1.02445	0.802597	1.09415	0.444572	1.06804	0.311819	59912.3	538	GO:0005507,GO:0016491,GO:0005615	copper ion binding|oxidoreductase activity|extracellular space|
cmo:103484759	23311	20160.4	24009.5	22942.3	25077.1	20996	21400	23378.5	21735.7	23475.9	23036.6	22389.3	1.08006	0.463015	1.05985	0.671131	1.03007	0.754548	0.981286	0.84261	0.953714	0.46335	0.971903	0.828297	62325.4	568
cmo:103484772	385540	364097	279068	246891	265836	265263	259140	264683	374818	262979	265550	261912	0.701618	0.0674092	0.708475	0.0524877	0.69877	0.0300322	1.00977	0.880851	0.995941	0.976728	0.986301	0.413668	266052	2445
cmo:103484775;cmo:103493546;cmo:103487882	10154	9962.43	8755.8	6633.45	6836.42	8118.52	7401.54	6998.44	10058.2	7694.62	7477.47	7199.99	0.765009	0.294109	0.743419	0.173808	0.715832	0.0342116	0.971778	0.904267	0.935717	0.751407	0.962892	0.758744	44359.4	401
cmo:103484776	29622	30519.3	33063.4	34835.5	26127.8	27990.1	22324	23277.1	30070.6	33949.4	27059	22800.5	1.12899	0.0814527	0.899847	0.159876	0.758232	0.0119097	0.797037	0.0397724	0.671602	0.00827251	0.842624	0.0710843	57822.8	496
cmo:103484777	NA	NA	NA	NA	NA	NA	NA	NA	NA	NA	NA	NA	NA	NA	NA	NA	NA	NA	NA	NA	NA	NA	NA	NA	55926.6	485	GO:0009658,GO:0018026,GO:0006355,GO:0009416,GO:0010027,GO:0042793,GO:0016279,GO:0009507,GO:0009534,GO:0009295,GO:0009508,GO:0000427	chloroplast organization|peptidyl-lysine monomethylation|regulation of transcription, DNA-templated|response to light stimulus|thylakoid membrane organization|transcription from plastid promoter|protein-lysine N-methyltransferase activity|chloroplast|chloroplast thylakoid|nucleoid|plastid chromosome|plastid-encoded plastid RNA polymerase complex|
cmo:103484779	NA	NA	NA	NA	NA	NA	NA	NA	NA	NA	NA	NA	NA	NA	NA	NA	NA	NA	NA	NA	NA	NA	NA	NA	27424.7	252
cmo:103484784	159090	165800	223805	214779	263355	257909	249190	253376	162445	219292	260632	251283	1.34994	0.00931322	1.60443	0.00857573	1.54688	0.013858	1.18852	0.037253	1.14588	0.0627551	0.964131	0.117859	45219.9	413	GO:0006629,GO:0008081,GO:0046658,GO:0005886	lipid metabolic process|phosphoric diester hydrolase activity|anchored component of plasma membrane|plasma membrane|
cmo:103484788	NA	NA	NA	NA	NA	NA	NA	NA	NA	NA	NA	NA	NA	NA	NA	NA	NA	NA	NA	NA	NA	NA	NA	NA	11535.6	102	GO:0032543,GO:0003735,GO:0005763	mitochondrial translation|structural constituent of ribosome|mitochondrial small ribosomal subunit|
cmo:103484792	39216	39259.7	41531.9	38374.1	38061.8	46945.2	37794.1	37168.7	39237.8	39953	42503.5	37481.4	1.01823	0.737699	1.08323	0.606998	0.955236	0.113314	1.06384	0.684025	0.938138	0.347735	0.881843	0.455672	72664.2	659	GO:0005524,GO:0004672,GO:0016021,GO:0005886	ATP binding|protein kinase activity|integral component of membrane|plasma membrane|
cmo:103484795	NA	NA	NA	NA	NA	NA	NA	NA	NA	NA	NA	NA	NA	NA	NA	NA	NA	NA	NA	NA	NA	NA	NA	NA	57046	506	GO:0071555,GO:0010417,GO:0009834,GO:0015018,GO:0042285,GO:0005794,GO:0000139,GO:0016021	cell wall organization|glucuronoxylan biosynthetic process|plant-type secondary cell wall biogenesis|galactosylgalactosylxylosylprotein 3-beta-glucuronosyltransferase activity|xylosyltransferase activity|Golgi apparatus|Golgi membrane|integral component of membrane|
cmo:103484800	13972	14782.4	12496.3	10520.5	9237.13	9885.38	10132	9491.82	14377.2	11508.4	9561.25	9811.91	0.800464	0.206111	0.66503	0.0127275	0.682464	0.0133241	0.830806	0.251031	0.852586	0.295584	1.02622	0.637184	67092.4	605	GO:0007015,GO:0007188,GO:0031152,GO:0048870,GO:0006935,GO:0043327,GO:0030010,GO:0000281,GO:0050919,GO:0071901,GO:0046856,GO:0048015,GO:0051272,GO:0036051,GO:0036052,GO:0045761,GO:0022604,GO:0031272,GO:0034461,GO:0008289,GO:0016314,GO:0008138,GO:0004725,GO:0051285,GO:0031254,GO:0005829,GO:1990753,GO:0005886,GO:0001931	actin filament organization|adenylate cyclase-modulating G-protein coupled receptor signaling pathway|aggregation involved in sorocarp development|cell motility|chemotaxis|chemotaxis to cAMP|establishment of cell polarity|mitotic cytokinesis|negative chemotaxis|negative regulation of protein serine/threonine kinase activity|phosphatidylinositol dephosphorylation|phosphatidylinositol-mediated sign…	path:cmo00562,path:cmo04070,path:cmo04931	Inositol phosphate metabolism|Phosphatidylinositol signaling system|Insulin resistance|
cmo:103484801	61186	58039.5	37222.5	38228.1	32864.8	34660.2	36717	33983.7	59612.8	37725.3	33762.5	35350.4	0.63284	0.0129742	0.566364	0.00431712	0.593	0.0121175	0.894956	0.101297	0.937046	0.318544	1.04703	0.445126	59901.2	527	GO:0006355,GO:0006351,GO:0004527,GO:0000166,GO:0003723,GO:0016592	regulation of transcription, DNA-templated|transcription, DNA-templated|exonuclease activity|nucleotide binding|RNA binding|mediator complex|	path:cmo03008	Ribosome biogenesis in eukaryotes|
cmo:103484803	3026.9	2799.38	3936.37	5788.11	9162.51	4175.06	5022.44	3792.88	2913.14	4862.24	6668.78	4407.66	1.66907	0.225484	2.28921	0.303557	1.51303	0.192206	1.37155	0.63261	0.906508	0.746435	0.660939	0.532958	20504.5	181	GO:0015031,GO:0007264,GO:0016192,GO:0005525,GO:0005794	protein transport|small GTPase mediated signal transduction|vesicle-mediated transport|GTP binding|Golgi apparatus|	path:cmo04144	Endocytosis|
cmo:103484805	253830	256925	277181	283017	286234	287372	266102	267396	255377	280099	286803	266749	1.0968	0.0296553	1.12306	0.0199381	1.04453	0.0568854	1.02393	0.254223	0.952338	0.119092	0.930078	0.00225262	45399.2	427
cmo:103484814	41473	44279.4	36987.6	36959.5	39675.7	33920.1	42311.7	43313.1	42876.2	36973.6	36797.9	42812.4	0.862333	0.138936	0.858236	0.266927	0.998512	0.980537	0.995249	0.936603	1.15792	0.0504764	1.16345	0.29356	68153.8	603	GO:0060612,GO:0060070,GO:0060613,GO:0016575,GO:0016042,GO:0035264,GO:0045892,GO:0000122,GO:0045893,GO:0045944,GO:0043161,GO:0030814,GO:0010468,GO:0090207,GO:0002021,GO:0006351,GO:0050872,GO:0008013,GO:0003677,GO:0042393,GO:0047485,GO:0003714,GO:0044212,GO:0000118,GO:0005654,GO:0005634,GO:0005876,GO:0017053	adipose tissue development|canonical Wnt signaling pathway|fat pad development|histone deacetylation|lipid catabolic process|multicellular organism growth|negative regulation of transcription, DNA-templated|negative regulation of transcription from RNA polymerase II promoter|positive regulation of transcription, DNA-templated|positive regulation of transcription from RNA polymerase II promoter|pr…
cmo:103484824	25662	24965.9	30704.6	27199.3	34967.9	36558.3	50118.7	48076.2	25313.9	28952	35763.1	49097.5	1.14372	0.260381	1.41278	0.0110315	1.93954	0.00288242	1.23526	0.1443	1.69583	0.0497599	1.37285	0.00924539	6495.34	57
cmo:103484826	953520	873637	514946	583773	474651	480448	425978	418200	913579	549359	477549	422089	0.601327	0.0288216	0.522724	0.0393903	0.462017	0.0292094	0.869284	0.268823	0.76833	0.143401	0.883865	0.0128874	80276.8	761	GO:0080001,GO:0048359,GO:0010214,GO:0004252,GO:0048046,GO:0005618,GO:0005576,GO:0009505	mucilage extrusion from seed coat|mucilage metabolic process involved in seed coat development|seed coat development|serine-type endopeptidase activity|apoplast|cell wall|extracellular region|plant-type cell wall|
cmo:103484829	8620.3	6790.49	7770.5	5097.23	6389.75	7021.7	7593.62	5830.24	7705.39	6433.87	6705.72	6711.93	0.834982	0.523367	0.870264	0.454353	0.871069	0.515686	1.04225	0.817744	1.04322	0.847143	1.00093	0.968533	32489.4	293	GO:0005506,GO:0031418,GO:0004656,GO:0005789,GO:0005794,GO:0016021	iron ion binding|L-ascorbic acid binding|procollagen-proline 4-dioxygenase activity|endoplasmic reticulum membrane|Golgi apparatus|integral component of membrane|	path:cmo00330,path:cmo01100	Arginine and proline metabolism|Metabolic pathways|
cmo:103484831	23074	22861.3	30958.8	27872.9	26379.5	24927.1	21277.9	19346.5	22967.6	29415.8	25653.3	20312.2	1.28075	0.131476	1.11693	0.152223	0.884384	0.230529	0.872091	0.187378	0.69052	0.0354667	0.791798	0.0728247	34534.2	310
cmo:103484833	137310	138353	116279	125448	119083	123321	122979	154532	137831	120864	121202	138755	0.876896	0.175084	0.879351	0.0745498	1.0067	0.998992	1.0028	0.94577	1.14803	0.442954	1.14482	0.458649	46148.7	397	GO:0005524,GO:0004674	ATP binding|protein serine/threonine kinase activity|	path:cmo03008,path:cmo04712	Ribosome biogenesis in eukaryotes|Circadian rhythm - plant|
cmo:103484837;cmo:103497358	205240	209145	193536	183462	254133	251862	197581	195076	207193	188499	252997	196328	0.909775	0.144389	1.22107	0.0106775	0.947565	0.0534719	1.34217	0.0516446	1.04154	0.357381	0.776009	0.00169996	36077.8	329	GO:0042744,GO:0006979,GO:0020037,GO:0046872,GO:0004601,GO:0005576	hydrogen peroxide catabolic process|response to oxidative stress|heme binding|metal ion binding|peroxidase activity|extracellular region|	path:cmo00940,path:cmo01100,path:cmo01110	Phenylpropanoid biosynthesis|Metabolic pathways|Biosynthesis of secondary metabolites|
cmo:103484841	17504	16378.3	16564.4	18928.8	22530.5	24439.1	29434.9	35425	16941.2	17746.6	23484.8	32429.9	1.04754	0.627446	1.38626	0.0273675	1.91427	0.0637532	1.32334	0.0909702	1.82739	0.0417901	1.38089	0.138437	50042	455	GO:0004328	formamidase activity|	path:cmo00460,path:cmo00630,path:cmo00910,path:cmo01200	Cyanoamino acid metabolism|Glyoxylate and dicarboxylate metabolism|Nitrogen metabolism|Carbon metabolism|
cmo:103484842	61143	59589.2	42523.5	47204.8	46637.9	47468.1	47959.2	49716.4	60366.1	44864.1	47053	48837.8	0.743201	0.0947216	0.779461	0.00641677	0.809027	0.0146451	1.04879	0.518177	1.08857	0.327593	1.03793	0.250279	48765.6	420	GO:0005524,GO:0004674,GO:0009507,GO:0005829	ATP binding|protein serine/threonine kinase activity|chloroplast|cytosol|	path:cmo03008,path:cmo04712	Ribosome biogenesis in eukaryotes|Circadian rhythm - plant|
cmo:103484845	26450	27210.8	16462	19033.9	14717.3	15752.8	14567.4	13726.4	26830.4	17747.9	15235.1	14146.9	0.661486	0.0997141	0.567829	0.0181341	0.527273	0.0104098	0.858414	0.250091	0.797103	0.161799	0.928576	0.24531	69597.1	626	GO:0009958,GO:0016567,GO:0071944	positive gravitropism|protein ubiquitination|cell periphery|
cmo:103484849	23558	24280.6	24658.4	30167.6	21842.4	20262	26245.7	24474	23919.3	27413	21052.2	25359.9	1.14606	0.413203	0.880133	0.144531	1.06023	0.319375	0.767964	0.20494	0.925105	0.597667	1.20462	0.0687104	23769.3	214	GO:0006412,GO:0003735,GO:0005840	translation|structural constituent of ribosome|ribosome|	path:cmo03010	Ribosome|
cmo:103484851	150370	147247	129178	120994	127617	122576	117776	118115	148809	125086	125097	117945	0.840583	0.0933898	0.840655	0.0349014	0.792596	0.0260265	1.00009	0.992484	0.942913	0.325445	0.942832	0.209109	65043.9	592	GO:0006457,GO:0000413,GO:0000209,GO:0016874,GO:0003755,GO:0034450,GO:0005634	protein folding|protein peptidyl-prolyl isomerization|protein polyubiquitination|ligase activity|peptidyl-prolyl cis-trans isomerase activity|ubiquitin-ubiquitin ligase activity|nucleus|	path:cmo04120	Ubiquitin mediated proteolysis|
cmo:103484854	663460	658191	517584	556942	500944	519950	492622	486996	660825	537263	510447	489809	0.813018	0.107805	0.772439	0.0376369	0.741208	0.0010795	0.950088	0.37764	0.911675	0.234925	0.959568	0.249255	16727.3	146	GO:0009409,GO:0006412,GO:0003735,GO:0009507,GO:0005829,GO:0022625,GO:0022626,GO:0016020,GO:0005730,GO:0005634,GO:0005886,GO:0005774	response to cold|translation|structural constituent of ribosome|chloroplast|cytosol|cytosolic large ribosomal subunit|cytosolic ribosome|membrane|nucleolus|nucleus|plasma membrane|vacuolar membrane|	path:cmo03010	Ribosome|
cmo:103484856	22341	25332.9	34417	34833.3	33853.9	34569.2	37513.4	34923.9	23837	34625.1	34211.5	36218.6	1.45258	0.103024	1.43523	0.101434	1.51943	0.047059	0.988054	0.444712	1.04602	0.427834	1.05867	0.345035	113902	1043	GO:0098655,GO:0006810,GO:0005524,GO:0015085,GO:0005388,GO:0005516,GO:0046872,GO:0005783,GO:0005789,GO:0005887,GO:0016020,GO:0005886	cation transmembrane transport|transport|ATP binding|calcium ion transmembrane transporter activity|calcium-transporting ATPase activity|calmodulin binding|metal ion binding|endoplasmic reticulum|endoplasmic reticulum membrane|integral component of plasma membrane|membrane|plasma membrane|
cmo:103484857;cmo:103487384	330680	312346	345576	359357	361101	372634	351571	371708	321513	352466	366867	361640	1.09627	0.132369	1.14106	0.0831664	1.12481	0.0982755	1.04086	0.256546	1.02603	0.539519	0.98575	0.702653	143335	1298
cmo:103484861	331590	322543	337912	349074	297691	329629	282503	308380	327067	343493	313660	295441	1.05022	0.151889	0.95901	0.549874	0.903306	0.23408	0.913149	0.302632	0.860109	0.146451	0.941916	0.47117	17231.4	156	GO:0009631,GO:0022900,GO:0006970,GO:0050897,GO:0008137,GO:0005747,GO:0005739	cold acclimation|electron transport chain|response to osmotic stress|cobalt ion binding|NADH dehydrogenase (ubiquinone) activity|mitochondrial respiratory chain complex I|mitochondrion|	path:cmo00190,path:cmo01100	Oxidative phosphorylation|Metabolic pathways|
cmo:103484868	372670	353900	351641	348512	365395	356548	367243	363569	363285	350077	360971	365406	0.963643	0.385262	0.993632	0.85684	1.00584	0.851918	1.03112	0.213112	1.04379	0.0245729	1.01229	0.491337	51393.6	465	GO:0006310,GO:0006281,GO:0006355,GO:0006351,GO:0005524,GO:0043141,GO:0071339,GO:0000812	DNA recombination|DNA repair|regulation of transcription, DNA-templated|transcription, DNA-templated|ATP binding|ATP-dependent 5'-3' DNA helicase activity|MLL1 complex|Swr1 complex|
cmo:103484870	98930	97647.5	104520	114729	165332	152642	146901	152873	98288.7	109625	158987	149887	1.11533	0.253808	1.61755	0.0474212	1.52496	0.0176713	1.45029	0.0276211	1.36727	0.0590321	0.942761	0.358868	55288.7	500
cmo:103484877	27490	29968.1	19754.1	21007.7	15197.5	19978.5	25689.9	17506.9	28729	20380.9	17588	21598.4	0.709418	0.0295147	0.612203	0.144702	0.751796	0.350067	0.862965	0.451964	1.05974	0.868703	1.22802	0.499888	66742.9	595	GO:0005524,GO:0004386,GO:0003723	ATP binding|helicase activity|RNA binding|
cmo:103484878	33006	33752.6	22621.2	24790.1	26085.6	28818.9	31880.5	34441.3	33379.3	23705.7	27452.2	33160.9	0.71019	0.0703943	0.822433	0.14376	0.993457	0.883155	1.15805	0.16361	1.39886	0.0322938	1.20795	0.102359	29249.2	271
cmo:103484883	623010	621836	591390	587679	513950	535382	481907	490206	622423	589535	524666	486056	0.947161	0.0243901	0.842941	0.0751184	0.78091	0.0204598	0.889967	0.103639	0.824474	0.0142804	0.92641	0.127751	44187.6	406	GO:0009097,GO:0009098,GO:0009099,GO:0052656,GO:0052654,GO:0052655,GO:0009507,GO:0009570	isoleucine biosynthetic process|leucine biosynthetic process|valine biosynthetic process|L-isoleucine transaminase activity|L-leucine transaminase activity|L-valine transaminase activity|chloroplast|chloroplast stroma|	path:cmo00270,path:cmo00280,path:cmo00290,path:cmo00770,path:cmo01100,path:cmo01110,path:cmo01210,path:cmo01230	Cysteine and methionine metabolism|Valine, leucine and isoleucine degradation|Valine, leucine and isoleucine biosynthesis|Pantothenate and CoA biosynthesis|Metabolic pathways|Biosynthesis of secondary metabolites|2-Oxocarboxylic acid metabolism|Biosynthesis of amino acids|
cmo:103484885	182760	197482	279607	277921	273245	265100	260617	266920	190121	278764	269173	263768	1.46624	0.0626648	1.4158	0.0435403	1.38737	0.0552128	0.965593	0.248588	0.946207	0.118074	0.979923	0.409017	120168	1030	GO:0006997,GO:0097298,GO:0009507,GO:0010369,GO:0005737,GO:0005652,GO:0031965,GO:0034399,GO:0005654	nucleus organization|regulation of nucleus size|chloroplast|chromocenter|cytoplasm|nuclear lamina|nuclear membrane|nuclear periphery|nucleoplasm|
cmo:103484888	33518	29825.3	30350.3	23393.6	17884.3	17112.8	19790.9	19077.5	31671.6	26871.9	17498.5	19434.2	0.848454	0.396226	0.552499	0.0384318	0.613615	0.0555897	0.651183	0.182613	0.723215	0.243425	1.11062	0.0705793	?	943
cmo:103484889	322290	313511	320525	290741	283717	275139	356163	376078	317901	305633	279428	366121	0.96141	0.555752	0.878979	0.0253416	1.15168	0.0746075	0.91426	0.301342	1.19791	0.113578	1.31025	0.0257282	50247.2	457	GO:0044571],GO:0016226,GO:0005524,GO:0031071,GO:0051536,GO:0030170,GO:0008270,GO:0005739	| iron-sulfur cluster assembly|ATP binding|cysteine desulfurase activity|iron-sulfur cluster binding|pyridoxal phosphate binding|zinc ion binding|mitochondrion|	path:cmo00730,path:cmo01100,path:cmo04122	Thiamine metabolism|Metabolic pathways|Sulfur relay system|
cmo:103484890	339940	337764	260756	281872	211771	223190	202374	205062	338852	271314	217481	203718	0.800686	0.108062	0.641816	0.0350493	0.6012	0.00158683	0.801583	0.0542434	0.750856	0.0789161	0.936716	0.228111	49597.5	450	GO:0007017,GO:0051258,GO:0003924,GO:0005525,GO:0005200,GO:0005737,GO:0005874	microtubule-based process|protein polymerization|GTPase activity|GTP binding|structural constituent of cytoskeleton|cytoplasm|microtubule|	path:cmo04145	Phagosome|
cmo:103484892	374900	368218	332078	320738	437851	439405	599522	627114	371559	326408	438628	613318	0.878482	0.0434047	1.18051	0.0285293	1.65066	0.0130935	1.3438	0.0355581	1.87899	0.00272551	1.39826	0.0415151	37751.6	356	GO:0006097,GO:0006108,GO:0006099,GO:0030060,GO:0009514	glyoxylate cycle|malate metabolic process|tricarboxylic acid cycle|L-malate dehydrogenase activity|glyoxysome|	path:cmo00020,path:cmo00270,path:cmo00620,path:cmo00630,path:cmo00710,path:cmo01100,path:cmo01110,path:cmo01200	Citrate cycle (TCA cycle)|Cysteine and methionine metabolism|Pyruvate metabolism|Glyoxylate and dicarboxylate metabolism|Carbon fixation in photosynthetic organisms|Metabolic pathways|Biosynthesis of secondary metabolites|Carbon metabolism|
cmo:103484893	8233	6547.45	5399.39	4781.1	4998.53	5245.73	7314.61	6578.05	7390.23	5090.25	5122.13	6946.33	0.688781	0.141549	0.693095	0.18337	0.939935	0.712124	1.00626	0.920754	1.36464	0.0628971	1.35614	0.0701574	107367	973	GO:0030154,GO:0048437,GO:0048229,GO:0009755,GO:0046777,GO:0010075,GO:0007178,GO:0005524,GO:0001653,GO:0043621,GO:0033612,GO:0004675,GO:0031625,GO:0016021,GO:0005886,GO:0009506	cell differentiation|floral organ development|gametophyte development|hormone-mediated signaling pathway|protein autophosphorylation|regulation of meristem growth|transmembrane receptor protein serine/threonine kinase signaling pathway|ATP binding|peptide receptor activity|protein self-association|receptor serine/threonine kinase binding|transmembrane receptor protein serine/threonine kinase acti…
cmo:103484902	630580	606816	688552	670216	630615	642122	600360	605369	618698	679384	636369	602865	1.09809	0.0685112	1.02856	0.356553	0.974409	0.400888	0.936685	0.0704661	0.88737	0.0525125	0.947351	0.0656019	66052.7	604	GO:0006189,GO:0003937,GO:0004643	'de novo' IMP biosynthetic process|IMP cyclohydrolase activity|phosphoribosylaminoimidazolecarboxamide formyltransferase activity|	path:cmo00230,path:cmo00670,path:cmo01100,path:cmo01110	Purine metabolism|One carbon pool by folate|Metabolic pathways|Biosynthesis of secondary metabolites|
cmo:103484903	19629	18244.9	13998.1	20423.5	14379.1	12716.1	14202.6	14334.7	18937	17210.8	13547.6	14268.6	0.908846	0.657204	0.715406	0.0619136	0.75348	0.0778715	0.787158	0.436044	0.829052	0.533883	1.05322	0.542189	34952.9	318	GO:0010228,GO:0042393,GO:0008168,GO:0005634,GO:0048188	vegetative to reproductive phase transition of meristem|histone binding|methyltransferase activity|nucleus|Set1C/COMPASS complex|
cmo:103484906	130940	127905	134601	145207	145947	140147	163619	173872	129422	139904	143047	168746	1.08098	0.270214	1.10527	0.073863	1.30384	0.0457568	1.02247	0.663609	1.20615	0.0656169	1.17965	0.0585935	44236.6	388
cmo:103484912	261710	260696	306757	307311	314604	319123	264954	278558	261203	307034	316864	271756	1.17546	0.0016117	1.21309	0.0155925	1.0404	0.359875	1.03201	0.137032	0.885101	0.128086	0.857644	0.0830556	86168.4	783	GO:0031222,GO:0045493,GO:0046556,GO:0009044,GO:0009505,GO:0005578,GO:0005774,GO:0005773	arabinan catabolic process|xylan catabolic process|alpha-L-arabinofuranosidase activity|xylan 1,4-beta-xylosidase activity|plant-type cell wall|proteinaceous extracellular matrix|vacuolar membrane|vacuole|
cmo:103484914	29942	30343.9	30184.7	26831.1	27467.1	22249.2	34564.8	37425.5	30143	28507.9	24858.2	35995.2	0.945756	0.50647	0.824676	0.309905	1.19415	0.132739	0.871975	0.390459	1.26264	0.0963431	1.44802	0.140686	57795.7	519	GO:0006544,GO:0006563,GO:0035999,GO:0004372,GO:0030170,GO:0005739	glycine metabolic process|L-serine metabolic process|tetrahydrofolate interconversion|glycine hydroxymethyltransferase activity|pyridoxal phosphate binding|mitochondrion|	path:cmo00260,path:cmo00460,path:cmo00630,path:cmo00670,path:cmo01100,path:cmo01110,path:cmo01200,path:cmo01230	Glycine, serine and threonine metabolism|Cyanoamino acid metabolism|Glyoxylate and dicarboxylate metabolism|One carbon pool by folate|Metabolic pathways|Biosynthesis of secondary metabolites|Carbon metabolism|Biosynthesis of amino acids|
cmo:103484917	269350	265393	128245	114774	119914	120844	124183	122675	267372	121509	120379	123429	0.454459	0.0412746	0.450231	0.000783146	0.461638	0.000199518	0.990697	0.91096	1.0158	0.808834	1.02534	0.093996	38846.5	361	GO:0046029,GO:0008270	mannitol dehydrogenase activity|zinc ion binding|	path:cmo00940,path:cmo01100,path:cmo01110	Phenylpropanoid biosynthesis|Metabolic pathways|Biosynthesis of secondary metabolites|
cmo:103484919	83408	85091.2	62676.2	61868.7	51328.1	51486.1	58363.1	59706.5	84249.6	62272.4	51407.1	59034.8	0.739142	0.00327461	0.610176	0.0109448	0.700713	0.00196331	0.825519	0.0155795	0.948009	0.080105	1.14838	0.0485163	39996.8	362	GO:0009738,GO:0009734,GO:0071329,GO:0007275,GO:0031538,GO:0008284,GO:0010928,GO:0043609,GO:2000024,GO:0006355,GO:0009737,GO:0006979,GO:0006351,GO:0016746,GO:0005737,GO:0033588,GO:0005634	abscisic acid-activated signaling pathway|auxin-activated signaling pathway|cellular response to sucrose stimulus|multicellular organismal development|negative regulation of anthocyanin metabolic process|positive regulation of cell proliferation|regulation of auxin mediated signaling pathway|regulation of carbon utilization|regulation of leaf development|regulation of transcription, DNA-templated…
cmo:103484929	26717	34000.7	34230.2	39983.9	40599.6	39091.4	47412.5	45918.3	30358.8	37107.1	39845.5	46665.4	1.22228	0.308469	1.31249	0.25302	1.53713	0.166018	1.0738	0.510934	1.25759	0.193673	1.17116	0.0253711	26617.7	242	GO:0019365,GO:0009737,GO:0008936	pyridine nucleotide salvage|response to abscisic acid|nicotinamidase activity|
cmo:103484934	685960	688231	666293	619607	591193	584387	598410	616635	687096	642950	587790	607523	0.935751	0.315493	0.85547	0.0150714	0.884189	0.0740824	0.914207	0.239557	0.944899	0.343241	1.03357	0.242384	141492	1276	GO:0009904,GO:0009903,GO:0000911,GO:0007018,GO:0000913,GO:0016032,GO:0016887,GO:0005524,GO:0008017,GO:0003777,GO:0009504,GO:0009941,GO:0005694,GO:0005829,GO:0005871,GO:0016020,GO:0005874,GO:0005634,GO:0009524,GO:0005886,GO:0005819	chloroplast accumulation movement|chloroplast avoidance movement|cytokinesis by cell plate formation|microtubule-based movement|preprophase band assembly|viral process|ATPase activity|ATP binding|microtubule binding|microtubule motor activity|cell plate|chloroplast envelope|chromosome|cytosol|kinesin complex|membrane|microtubule|nucleus|phragmoplast|plasma membrane|spindle|
cmo:103484939	57022	61765.2	74986.1	69309.5	73478.5	77431	77991.8	75153.4	59393.6	72147.8	75454.8	76572.6	1.21474	0.0740159	1.27042	0.0501571	1.28924	0.0596561	1.04584	0.452163	1.06133	0.344492	1.01481	0.692883	34258.8	324	GO:0006835,GO:0006839,GO:0015992,GO:0005310,GO:0017077,GO:0016021,GO:0005743	dicarboxylic acid transport|mitochondrial transport|proton transport|dicarboxylic acid transmembrane transporter activity|oxidative phosphorylation uncoupler activity|integral component of membrane|mitochondrial inner membrane|
cmo:103484944	49262	46674.7	56266.1	50202.2	54527.7	63558.5	71985.3	72119.5	47968.3	53234.1	59043.1	72052.4	1.10978	0.290851	1.23088	0.198728	1.50208	0.0418833	1.10912	0.404181	1.3535	0.11783	1.22034	0.230714	31678	290	GO:0051567,GO:0010482,GO:0048765,GO:0010026,GO:0005829	histone H3-K9 methylation|regulation of epidermal cell division|root hair cell differentiation|trichome differentiation|cytosol|
cmo:103484951	64327	63125.7	61892.5	59248.4	60675.1	62949.2	66638.5	67242.5	63726.3	60570.5	61812.1	66940.5	0.950478	0.221819	0.969962	0.314906	1.05044	0.0766715	1.0205	0.55154	1.10517	0.124508	1.08297	0.127652	84447.9	741
cmo:103484954	231210	227936	176346	179146	168398	145250	154870	151993	229573	177746	156824	153431	0.774247	0.00180685	0.683112	0.118423	0.668333	0.00125713	0.882292	0.331044	0.863204	0.0076355	0.978365	0.838576	92502.6	836
cmo:103484955;cmo:103499562	275940	278860	349793	347188	301721	299699	243814	229271	277400	348490	300710	236543	1.25627	0.00142418	1.08403	0.0107197	0.852712	0.112772	0.862894	0.00123237	0.678764	0.0473541	0.786613	0.0779009	24901.1	227	GO:0015031,GO:0007264,GO:0005525,GO:0005622,GO:0005886	protein transport|small GTPase mediated signal transduction|GTP binding|intracellular|plasma membrane|	path:cmo04144	Endocytosis|
cmo:103484958	528150	513699	292085	333065	286005	269022	271441	264890	520925	312575	277513	268166	0.600038	0.0703967	0.532732	0.0120666	0.514788	0.000848879	0.887831	0.294328	0.857926	0.251757	0.966317	0.456806	59008.9	531	GO:0009073,GO:0009423,GO:0009611,GO:0003849,GO:0009507,GO:0005739	aromatic amino acid family biosynthetic process|chorismate biosynthetic process|response to wounding|3-deoxy-7-phosphoheptulonate synthase activity|chloroplast|mitochondrion|	path:cmo00400,path:cmo01100,path:cmo01110,path:cmo01230	Phenylalanine, tyrosine and tryptophan biosynthesis|Metabolic pathways|Biosynthesis of secondary metabolites|Biosynthesis of amino acids|
cmo:103484959	NA	NA	NA	NA	NA	NA	NA	NA	NA	NA	NA	NA	NA	NA	NA	NA	NA	NA	NA	NA	NA	NA	NA	NA	36063.3	328
cmo:103484968;cmo:103488059	60726	60988.5	42494.6	38773.7	44086	48621.4	47674.9	44599.2	60857.2	40634.2	46353.7	46137.1	0.667697	0.071169	0.76168	0.112232	0.758119	0.0750765	1.14076	0.189373	1.13542	0.165212	0.995325	0.952514	47678.1	438	GO:0055085,GO:0016021,GO:0005743,GO:0005739,GO:0009536	transmembrane transport|integral component of membrane|mitochondrial inner membrane|mitochondrion|plastid|
cmo:103484971;cmo:103488522;cmo:103502918	432040	430492	464478	395169	497090	441413	435491	421804	431266	429823	469251	428647	0.996655	0.948039	1.08808	0.396521	0.993927	0.763723	1.09173	0.474419	0.997263	0.996919	0.913471	0.363114	65832.3	584	GO:0006541,GO:0070981,GO:0009416,GO:0004066,GO:0005524,GO:0042803,GO:0005829	glutamine metabolic process|L-asparagine biosynthetic process|response to light stimulus|asparagine synthase (glutamine-hydrolyzing) activity|ATP binding|protein homodimerization activity|cytosol|	path:cmo00250,path:cmo01100,path:cmo01110	Alanine, aspartate and glutamate metabolism|Metabolic pathways|Biosynthesis of secondary metabolites|
cmo:103484972	261750	219242	260602	186100	152073	146581	122015	116789	240496	223351	149327	119402	0.928709	0.713216	0.620913	0.106192	0.496482	0.0665415	0.668576	0.256942	0.534593	0.165704	0.7996	0.0173174	32023.4	299	GO:0080111,GO:0006281,GO:0051213,GO:0035514,GO:0046872,GO:0005634	DNA demethylation|DNA repair|dioxygenase activity|DNA demethylase activity|metal ion binding|nucleus|
cmo:103484974	NA	NA	NA	NA	NA	NA	NA	NA	NA	NA	NA	NA	NA	NA	NA	NA	NA	NA	NA	NA	NA	NA	NA	NA	69961	622
cmo:103484976	7022.5	7198	9314.01	10648.7	4239.3	4252.1	3219.76	3779.21	7110.25	9981.35	4245.7	3499.48	1.4038	0.115296	0.597124	0.0138198	0.492174	0.0657024	0.425363	0.0497894	0.350602	0.0108124	0.824242	0.246331	49895.9	446
cmo:103484978	24424	23198.3	19150	19269.7	16093.4	18727.6	19441	20775.4	23811.1	19209.8	17410.5	20108.2	0.806759	0.0724409	0.731193	0.12149	0.844487	0.0623072	0.906334	0.408912	1.04677	0.401987	1.15494	0.272912	31989.7	293
cmo:103484981	114570	117605	151850	119292	183507	183830	161782	178335	116087	135571	183669	170058	1.16783	0.433759	1.58216	0.0176265	1.46492	0.0648159	1.35478	0.235662	1.25439	0.276059	0.925898	0.354632	19465.7	179
cmo:103484990	560290	541811	172946	201974	216558	215717	207987	204337	551050	187460	216138	206162	0.340187	0.0373284	0.392229	0.0103625	0.374125	0.00190272	1.15298	0.311958	1.09976	0.424086	0.953845	0.104763	56230.8	510	GO:0006021,GO:0008654,GO:0004512,GO:0005737	inositol biosynthetic process|phospholipid biosynthetic process|inositol-3-phosphate synthase activity|cytoplasm|	path:cmo00562,path:cmo01100	Inositol phosphate metabolism|Metabolic pathways|
cmo:103484996	19841	21766.4	34440.1	33333.4	30429	31328.7	26045.3	27626	20803.7	33886.8	30878.9	26835.6	1.62888	0.0387021	1.4843	0.0539936	1.28994	0.0586671	0.911237	0.0524026	0.79192	0.0370791	0.869061	0.0850308	43774.2	387
cmo:103484998	480920	480264	614150	635234	494274	499732	506381	508078	480592	624692	497003	507229	1.29984	0.0406312	1.03415	0.0989396	1.05543	0.00778405	0.795597	0.0304813	0.811967	0.0494595	1.02058	0.143397	226837	2124
cmo:103484999	445470	422399	530215	539900	524281	501950	602219	636081	433935	535058	513115	619150	1.23304	0.056656	1.18247	0.0426074	1.42683	0.0113519	0.958991	0.274392	1.15716	0.0920394	1.20665	0.0366306	72562.4	658
cmo:103485000	36649	37731.3	38479.9	41434.4	47787.2	46326.5	53448.2	58828.4	37190.2	39957.1	47056.8	56138.3	1.0744	0.277574	1.2653	0.00819611	1.50949	0.0549953	1.17768	0.102631	1.40496	0.0348667	1.19299	0.143237	30539.3	283
cmo:103485006	11168	13388.1	23052.5	16811.3	24630.1	24488.2	25994.2	29649.3	12278	19931.9	24559.1	27821.7	1.62338	0.150836	2.00025	0.082027	2.26598	0.0231883	1.23215	0.394583	1.39584	0.241401	1.13285	0.313085	60476.2	570	GO:0006751,GO:0006979,GO:0003840,GO:0016756,GO:0036374,GO:0048046,GO:0009505,GO:0009506	glutathione catabolic process|response to oxidative stress|gamma-glutamyltransferase activity|glutathione gamma-glutamylcysteinyltransferase activity|glutathione hydrolase activity|apoplast|plant-type cell wall|plasmodesma|	path:cmo00430,path:cmo00460,path:cmo00480,path:cmo00590,path:cmo01100	Taurine and hypotaurine metabolism|Cyanoamino acid metabolism|Glutathione metabolism|Arachidonic acid metabolism|Metabolic pathways|
cmo:103485016	153270	154989	150658	138226	126801	134537	108065	114944	154130	144442	130669	111504	0.937146	0.365477	0.847784	0.10297	0.723445	0.0534272	0.904644	0.212567	0.771966	0.0479226	0.853336	0.0657754	114128	1039	GO:0009755,GO:0046777,GO:0007178,GO:0005524,GO:0001653,GO:0004675,GO:0031625,GO:0005829,GO:0016021,GO:0005886,GO:0009506	hormone-mediated signaling pathway|protein autophosphorylation|transmembrane receptor protein serine/threonine kinase signaling pathway|ATP binding|peptide receptor activity|transmembrane receptor protein serine/threonine kinase activity|ubiquitin protein ligase binding|cytosol|integral component of membrane|plasma membrane|plasmodesma|
cmo:103485017	13156	13514.6	8641.03	8509.16	10783.2	7541.16	11284.3	10047.4	13335.3	8575.1	9162.19	10665.9	0.643038	0.00381499	0.687063	0.271437	0.799822	0.145717	1.06846	0.82528	1.24382	0.161455	1.16412	0.517588	85996.9	761	GO:0005524,GO:0004672	ATP binding|protein kinase activity|
cmo:103485021	7005.9	7078.74	4260.25	5194.45	5619.78	7557.03	4367.12	7047.94	7042.32	4727.35	6588.41	5707.53	0.671277	0.15254	0.935545	0.692926	0.810461	0.501031	1.39368	0.226897	1.20734	0.615947	0.866299	0.634871	64325.9	578
cmo:103485025	725100	703126	774585	820313	885417	888311	1.14007e+06	1.16715e+06	714113	797449	886864	1.15361e+06	1.1167	0.110466	1.24191	0.042939	1.61544	0.00227538	1.11213	0.166183	1.44662	0.0260772	1.30077	0.0256344	73108.1	657	GO:0004177,GO:0046872,GO:0008237	aminopeptidase activity|metal ion binding|metallopeptidase activity|
cmo:103485026	294600	305205	356725	319458	543745	520954	505306	544132	299903	338092	532350	524719	1.12734	0.255007	1.77507	0.00275192	1.74963	0.017234	1.57457	0.0488505	1.552	0.0306241	0.985666	0.767928	28282	268	GO:0045892,GO:0010181,GO:0003955,GO:0005886	negative regulation of transcription, DNA-templated|FMN binding|NAD(P)H dehydrogenase (quinone) activity|plasma membrane|	path:cmo00130,path:cmo01110	Ubiquinone and other terpenoid-quinone biosynthesis|Biosynthesis of secondary metabolites|
cmo:103485035	207100	197620	178401	180635	187924	185616	237582	242421	202360	179518	186770	240001	0.887122	0.104831	0.922961	0.162661	1.18601	0.0528373	1.0404	0.045694	1.33692	0.00397246	1.28501	0.00514233	57573.6	505	GO:0015031,GO:0000055,GO:0043023,GO:0005829,GO:0005654,GO:0005634	protein transport|ribosomal large subunit export from nucleus|ribosomal large subunit binding|cytosol|nucleoplasm|nucleus|	path:cmo03008,path:cmo03013	Ribosome biogenesis in eukaryotes|RNA transport|
cmo:103485038	23273	18293.8	15123.5	18115.4	16554.5	16322.9	18577.2	14184.7	20783.4	16619.5	16438.7	16381	0.799651	0.289624	0.790955	0.309175	0.788175	0.317197	0.989126	0.951523	0.98565	0.916918	0.996485	0.940882	19878.2	176
cmo:103485041	424380	427924	313862	358324	277117	281069	282849	286676	426152	336093	279093	284763	0.78867	0.170504	0.654914	0.00136144	0.668219	0.00116276	0.830403	0.21699	0.847274	0.242052	1.02032	0.175817	60609.1	505	GO:0000398,GO:0003729,GO:0000166,GO:0030619,GO:0000243,GO:0016607,GO:0005634,GO:0071011,GO:0005685,GO:0071004	mRNA splicing, via spliceosome|mRNA binding|nucleotide binding|U1 snRNA binding|commitment complex|nuclear speck|nucleus|precatalytic spliceosome|U1 snRNP|U2-type prespliceosome|	path:cmo03040	Spliceosome|
cmo:103485048	83557	73355.5	64422.6	70358.1	51280.6	50412.1	56327.5	55334.8	78456.3	67390.4	50846.4	55831.2	0.858954	0.212168	0.648085	0.0906614	0.711621	0.11572	0.754505	0.0892791	0.828474	0.135528	1.09804	0.0170139	21037.1	185	GO:0009793,GO:0009558,GO:0009960,GO:0007264,GO:0007021,GO:0005525,GO:0005737	embryo development ending in seed dormancy|embryo sac cellularization|endosperm development|small GTPase mediated signal transduction|tubulin complex assembly|GTP binding|cytoplasm|
cmo:103485054	146010	141284	142802	137180	127596	126505	133665	140636	143647	139991	127051	137150	0.974546	0.427733	0.884464	0.0691396	0.954773	0.284208	0.907566	0.117557	0.979711	0.592589	1.07949	0.196766	?	626	GO:0007005,GO:0005524,GO:0016021,GO:0005743,GO:0042645,GO:0005739	mitochondrion organization|ATP binding|integral component of membrane|mitochondrial inner membrane|mitochondrial nucleoid|mitochondrion|
cmo:103485061	15096	17706.3	35938.2	34029.5	39760.2	41054.8	27446.7	24554.8	16401.1	34983.8	40407.5	26000.7	2.13301	0.044857	2.4637	0.0478239	1.5853	0.051378	1.15503	0.0657228	0.743222	0.0729798	0.643463	0.06165	26831.4	239	GO:0019915,GO:0006796,GO:0004427,GO:0000287,GO:0005737,GO:0005829,GO:0005634	lipid storage|phosphate-containing compound metabolic process|inorganic diphosphatase activity|magnesium ion binding|cytoplasm|cytosol|nucleus|	path:cmo00190	Oxidative phosphorylation|
cmo:103485084	7146.6	6831.08	10162	10089.2	10718.3	8063.42	7306.05	8552.66	6988.84	10125.6	9390.85	7929.36	1.44882	0.0343738	1.34369	0.28809	1.13457	0.347614	0.927437	0.655841	0.783101	0.195454	0.844371	0.448009	53483.1	468
cmo:103485090	NA	NA	NA	NA	NA	NA	NA	NA	NA	NA	NA	NA	NA	NA	NA	NA	NA	NA	NA	NA	NA	NA	NA	NA	21925	202			path:cmo03010	Ribosome|
cmo:103485092	34994	28949.6	29454.9	28310.7	35388.5	33983.2	45120	42526.2	31971.8	28882.8	34685.8	43823.1	0.903384	0.487585	1.08489	0.528764	1.37068	0.158667	1.20092	0.0231576	1.51727	0.0115927	1.26343	0.0307434	?	416
cmo:103485094;cmo:103493221	314850	300595	134264	138904	119133	124024	125337	125452	307723	136584	121578	125394	0.443854	0.00195917	0.39509	0.00121246	0.407491	0.0163877	0.890135	0.0499636	0.918075	0.124893	1.03139	0.365342	94636.9	854	GO:0005975,GO:0004565,GO:0030246,GO:0048046,GO:0005618	carbohydrate metabolic process|beta-galactosidase activity|carbohydrate binding|apoplast|cell wall|
cmo:103485096	49574	50067.1	36650.6	40888.8	51967	44792.6	43483.5	41805.5	49820.5	38769.7	48379.8	42644.5	0.778187	0.1335	0.971081	0.740416	0.855962	0.06561	1.24788	0.150637	1.09994	0.305751	0.881453	0.331206	53234.9	459	GO:0016036,GO:0016311,GO:0003993,GO:0046872,GO:0005618,GO:0005829,GO:0005576,GO:0009505,GO:0009506	cellular response to phosphate starvation|dephosphorylation|acid phosphatase activity|metal ion binding|cell wall|cytosol|extracellular region|plant-type cell wall|plasmodesma|
cmo:103485097	91724	93850.4	100750	83360.5	82756.8	77585.1	93325.2	93673.6	92787.2	92055.1	80171	93499.4	0.99211	0.917697	0.86403	0.107705	1.00768	0.622213	0.870902	0.37549	1.01569	0.867251	1.16625	0.130213	76742.7	695
cmo:103485106	NA	NA	NA	NA	NA	NA	NA	NA	NA	NA	NA	NA	NA	NA	NA	NA	NA	NA	NA	NA	NA	NA	NA	NA	44525.4	398
cmo:103485111	302420	296086	429799	407541	538888	524713	486991	484842	299253	418670	531800	485917	1.39905	0.027613	1.77709	0.0011597	1.62377	0.0103912	1.27021	0.0341069	1.16062	0.110189	0.91372	0.08624	22867.8	208	GO:0006334,GO:0003677,GO:0000786,GO:0005634	nucleosome assembly|DNA binding|nucleosome|nucleus|
cmo:103485114	9673.4	11364.5	7907.79	14425.9	8312.46	7559.83	7465.32	7236.18	10518.9	11166.9	7936.15	7350.75	1.06159	0.961251	0.754462	0.122947	0.698811	0.131249	0.710688	0.500265	0.658265	0.430778	0.926237	0.339185	28497.3	252	GO:0030091,GO:0006979,GO:0008113	protein repair|response to oxidative stress|peptide-methionine (S)-S-oxide reductase activity|
cmo:103485115	280230	301096	224517	212471	204925	203304	165529	170177	290663	218494	204115	167853	0.751709	0.0283889	0.702237	0.0617279	0.577483	0.0223268	0.934188	0.240459	0.768228	0.0312552	0.822348	0.0317668	28162.3	260	GO:0006412,GO:0003735,GO:0005840	translation|structural constituent of ribosome|ribosome|	path:cmo03010	Ribosome|
cmo:103485117	43008	56038.9	29549.3	39492.2	28913.8	23439.9	26641.2	26124.6	49523.4	34520.7	26176.8	26382.9	0.697059	0.207049	0.528574	0.069333	0.532735	0.131996	0.758293	0.279867	0.764261	0.324493	1.00787	0.919886	33377.8	297	GO:0030154,GO:0006281,GO:0009908,GO:0043981,GO:0009909,GO:0090239,GO:2000028,GO:0048510,GO:0006355,GO:0006351,GO:0005737,GO:0035267,GO:0005634	cell differentiation|DNA repair|flower development|histone H4-K5 acetylation|regulation of flower development|regulation of histone H4 acetylation|regulation of photoperiodism, flowering|regulation of timing of transition from vegetative to reproductive phase|regulation of transcription, DNA-templated|transcription, DNA-templated|cytoplasm|NuA4 histone acetyltransferase complex|nucleus|
cmo:103485120	23564	24022.6	16395.4	21402	18312	18480.9	19123.9	20161.2	23793.3	18898.7	18396.4	19642.5	0.794286	0.322405	0.773177	0.00767843	0.82555	0.0598766	0.973424	0.914078	1.03936	0.784164	1.06774	0.236752	56237.9	504
cmo:103485125	188830	189703	171631	161092	172175	173967	179780	179527	189266	166361	173071	179654	0.87898	0.151142	0.91443	0.0157744	0.949211	0.0174748	1.04033	0.422329	1.0799	0.247301	1.03804	0.0828623	438317	3890
cmo:103485126	4481.7	4012.03	4430.27	5731.97	5638.97	4412.49	3962.92	4703.04	4246.87	5081.12	5025.73	4332.98	1.19644	0.390003	1.1834	0.393502	1.02028	0.878853	0.989098	0.959526	0.85276	0.43581	0.86216	0.446133	61586.5	543	GO:0009738,GO:0035556,GO:0018105,GO:0046777,GO:0005524,GO:0009931,GO:0005509,GO:0005516,GO:0004683,GO:0005737,GO:0005886	abscisic acid-activated signaling pathway|intracellular signal transduction|peptidyl-serine phosphorylation|protein autophosphorylation|ATP binding|calcium-dependent protein serine/threonine kinase activity|calcium ion binding|calmodulin binding|calmodulin-dependent protein kinase activity|cytoplasm|plasma membrane|	path:cmo04626	Plant-pathogen interaction|
cmo:103485141	253290	249346	252958	287777	286498	282026	303260	309001	251318	270368	284262	306130	1.0758	0.467528	1.13108	0.00803874	1.2181	0.00434576	1.05139	0.56614	1.13228	0.295421	1.07693	0.0281236	42601.2	403	GO:0006974,GO:0048366,GO:0010150,GO:0009555,GO:0048528,GO:0043248,GO:0043161,GO:0030163,GO:0010029,GO:0009737,GO:0009733,GO:0009735,GO:0009408,GO:0051788,GO:0009651,GO:0009744,GO:0048767,GO:0007165,GO:0048455,GO:0001653,GO:0031593,GO:0005829,GO:0016020,GO:0005634,GO:0000502,GO:0008540	cellular response to DNA damage stimulus|leaf development|leaf senescence|pollen development|post-embryonic root development|proteasome assembly|proteasome-mediated ubiquitin-dependent protein catabolic process|protein catabolic process|regulation of seed germination|response to abscisic acid|response to auxin|response to cytokinin|response to heat|response to misfolded protein|response to salt s…	path:cmo03050	Proteasome|
cmo:103485144	242850	242117	306314	287239	301756	310789	285091	305584	242484	296776	306272	295337	1.2239	0.100083	1.26306	0.0382632	1.21797	0.110699	1.032	0.494882	0.995151	0.926327	0.964296	0.470974	27157.6	249	GO:0006511,GO:0004298,GO:0005737,GO:0005634,GO:0019773	ubiquitin-dependent protein catabolic process|threonine-type endopeptidase activity|cytoplasm|nucleus|proteasome core complex, alpha-subunit complex|	path:cmo03050	Proteasome|
cmo:103485145	350380	351457	514118	472272	1.0377e+06	1.01742e+06	1.11842e+06	1.18471e+06	350918	493195	1.02756e+06	1.15156e+06	1.40544	0.0788586	2.9282	0.00477045	3.28157	0.0151408	2.08348	0.0284919	2.33491	0.00617034	1.12068	0.128941	113897	1007	GO:0006013,GO:0004559,GO:0030246,GO:0008270,GO:0000326	mannose metabolic process|alpha-mannosidase activity|carbohydrate binding|zinc ion binding|protein storage vacuole|	path:cmo00511	Other glycan degradation|
cmo:103485146	273640	261422	511287	561455	626673	641072	541443	564821	267531	536371	633872	553132	2.00489	0.0171221	2.36934	0.00424924	2.06754	0.00188532	1.18178	0.156543	1.03125	0.623147	0.872624	0.0520041	32613	295	GO:0042744,GO:0006979,GO:0020037,GO:0016688,GO:0046872,GO:0009941,GO:0016021,GO:0005739,GO:0009506,GO:0005774	hydrogen peroxide catabolic process|response to oxidative stress|heme binding|L-ascorbate peroxidase activity|metal ion binding|chloroplast envelope|integral component of membrane|mitochondrion|plasmodesma|vacuolar membrane|	path:cmo00053,path:cmo00480	Ascorbate and aldarate metabolism|Glutathione metabolism|
cmo:103485155	6323.9	13068.6	14845.9	5701.66	5057.84	5129.7	4139.14	3867.22	9696.25	10273.8	5093.77	4003.18	1.05956	0.986028	0.525334	0.356235	0.412859	0.262652	0.495803	0.433104	0.389651	0.330853	0.785898	0.0782663	55987.6	527
cmo:103485156	4206.1	3560.67	4170.9	5034.14	2354.42	3600.97	3272.61	2996.2	3883.38	4602.52	2977.69	3134.4	1.18518	0.312559	0.766778	0.391621	0.807131	0.192348	0.64697	0.244393	0.681018	0.109405	1.05263	0.790652	59422	553
cmo:103485158;cmo:103488570	117700	118953	124682	119622	117672	120036	94681	96574.9	118326	122152	118854	95628	1.03233	0.357964	1.00446	0.743067	0.808171	0.00848858	0.973001	0.396064	0.782861	0.0244395	0.804584	0.0041413	34555.1	318	GO:0042744,GO:0009664,GO:0006979,GO:0020037,GO:0046872,GO:0004601,GO:0005576,GO:0009505,GO:0009506	hydrogen peroxide catabolic process|plant-type cell wall organization|response to oxidative stress|heme binding|metal ion binding|peroxidase activity|extracellular region|plant-type cell wall|plasmodesma|	path:cmo00940,path:cmo01100,path:cmo01110	Phenylpropanoid biosynthesis|Metabolic pathways|Biosynthesis of secondary metabolites|
cmo:103485166	1224800	1.1874e+06	1.71864e+06	1.73178e+06	2.32538e+06	2.30516e+06	2.53765e+06	2.66319e+06	1.2061e+06	1.72521e+06	2.31527e+06	2.60042e+06	1.4304	0.020063	1.91964	0.00911542	2.15606	0.00307641	1.34202	0.000436554	1.50731	0.0332829	1.12316	0.121477	98140.5	900	GO:0006101,GO:0006102,GO:0009651,GO:0006099,GO:0051539,GO:0003994,GO:0005507,GO:0048027,GO:0048046,GO:0005829,GO:0005739,GO:0005886,GO:0009506,GO:0005773	citrate metabolic process|isocitrate metabolic process|response to salt stress|tricarboxylic acid cycle|4 iron, 4 sulfur cluster binding|aconitate hydratase activity|copper ion binding|mRNA 5'-UTR binding|apoplast|cytosol|mitochondrion|plasma membrane|plasmodesma|vacuole|	path:cmo00020,path:cmo00630,path:cmo01100,path:cmo01110,path:cmo01200,path:cmo01210,path:cmo01230	Citrate cycle (TCA cycle)|Glyoxylate and dicarboxylate metabolism|Metabolic pathways|Biosynthesis of secondary metabolites|Carbon metabolism|2-Oxocarboxylic acid metabolism|Biosynthesis of amino acids|
cmo:103485167	317300	313160	287521	308075	273439	267995	284253	282245	315230	297798	270717	283249	0.9447	0.336983	0.858791	0.0105889	0.898546	0.012756	0.909062	0.200818	0.951144	0.385752	1.04629	0.109167	32349.5	287	GO:0005506,GO:0031418,GO:0004656,GO:0005789,GO:0016021	iron ion binding|L-ascorbic acid binding|procollagen-proline 4-dioxygenase activity|endoplasmic reticulum membrane|integral component of membrane|	path:cmo00330,path:cmo01100	Arginine and proline metabolism|Metabolic pathways|
cmo:103485168	986430	967442	1.29694e+06	1.12221e+06	1.69405e+06	1.61317e+06	2.03631e+06	2.10488e+06	976936	1.20958e+06	1.65361e+06	2.07059e+06	1.23813	0.204967	1.69265	0.0138121	2.11948	0.00213181	1.3671	0.115547	1.71183	0.0722645	1.25217	0.0238342	?	857	GO:0016042,GO:0046473,GO:0046470,GO:0009789,GO:0012501,GO:0090333,GO:0009409,GO:0005509,GO:0070290,GO:0004630,GO:0016020,GO:0005886,GO:0009506,GO:0005773	lipid catabolic process|phosphatidic acid metabolic process|phosphatidylcholine metabolic process|positive regulation of abscisic acid-activated signaling pathway|programmed cell death|regulation of stomatal closure|response to cold|calcium ion binding|N-acylphosphatidylethanolamine-specific phospholipase D activity|phospholipase D activity|membrane|plasma membrane|plasmodesma|vacuole|	path:cmo00564,path:cmo00565,path:cmo01100,path:cmo01110,path:cmo04144	Glycerophospholipid metabolism|Ether lipid metabolism|Metabolic pathways|Biosynthesis of secondary metabolites|Endocytosis|
cmo:103485170	36107	37097.4	37684.7	37657.8	42252.2	39819.8	45506.3	43077.1	36602.2	37671.2	41036	44291.7	1.02921	0.278746	1.12113	0.11852	1.21008	0.0503582	1.08932	0.213331	1.17574	0.107041	1.07934	0.199815	?	663	GO:0009507	chloroplast|	path:cmo03040	Spliceosome|
cmo:103485175	37687	40854.4	36812.4	36977.5	44168.8	45110.1	49457.2	52626	39270.7	36894.9	44639.4	51041.6	0.939503	0.368586	1.13671	0.17466	1.29974	0.0406056	1.20991	0.0283548	1.38343	0.0596193	1.14342	0.116954	40651.2	347	GO:0019706,GO:0008270,GO:0016021,GO:0005774	protein-cysteine S-palmitoyltransferase activity|zinc ion binding|integral component of membrane|vacuolar membrane|
cmo:103485179	304050	310905	503566	483701	653793	637617	642657	680150	307478	493633	645705	661404	1.60543	0.00690781	2.10001	0.000554961	2.15106	0.0104198	1.30807	0.0140318	1.33987	0.0186988	1.02431	0.5538	56082.7	514	GO:0006629,GO:0004190,GO:0005773	lipid metabolic process|aspartic-type endopeptidase activity|vacuole|
cmo:103485181	23049	21544.7	26759.2	22149.7	28556.5	28251.6	38998.6	40722.4	22296.8	24454.4	28404.1	39860.5	1.09677	0.514825	1.27391	0.0814681	1.78772	0.00875696	1.16151	0.349456	1.62999	0.106565	1.40334	0.0308111	33966.6	311	GO:0016998,GO:0006032,GO:0006952,GO:0000272,GO:0004568,GO:0008061,GO:0005773	cell wall macromolecule catabolic process|chitin catabolic process|defense response|polysaccharide catabolic process|chitinase activity|chitin binding|vacuole|	path:cmo00520,path:cmo01100	Amino sugar and nucleotide sugar metabolism|Metabolic pathways|
cmo:103485184	98452	113962	121871	99804.9	147469	148106	293765	305791	106207	110838	147787	299778	1.0436	0.77775	1.3915	0.137368	2.82259	0.0324564	1.33336	0.209207	2.70465	0.0547069	2.02844	0.0168086	65060.9	588	GO:0006631,GO:0016874	fatty acid metabolic process|ligase activity|
cmo:103485185	41244	37232.7	119664	149048	65208.6	59909.5	42588.7	45526.9	39238.4	134356	62559.1	44057.8	3.42411	0.0272745	1.59433	0.0214949	1.12283	0.216663	0.46562	0.061384	0.327918	0.0452758	0.70426	0.0261516	35737.6	325	GO:0016998,GO:0006032,GO:0006952,GO:0000272,GO:0004568,GO:0008061	cell wall macromolecule catabolic process|chitin catabolic process|defense response|polysaccharide catabolic process|chitinase activity|chitin binding|	path:cmo00520,path:cmo01100	Amino sugar and nucleotide sugar metabolism|Metabolic pathways|
cmo:103485186;cmo:103490459	438190	417877	558713	597155	662980	639975	786989	825466	428034	577934	651477	806227	1.35021	0.0236123	1.52202	0.00670876	1.88356	0.00281434	1.12725	0.120735	1.39502	0.0195181	1.23754	0.0234412	41182.2	381	GO:0006102,GO:0006099,GO:0004449,GO:0000287,GO:0051287,GO:0008270,GO:0005739	isocitrate metabolic process|tricarboxylic acid cycle|isocitrate dehydrogenase (NAD+) activity|magnesium ion binding|NAD binding|zinc ion binding|mitochondrion|	path:cmo00020,path:cmo01100,path:cmo01110,path:cmo01200,path:cmo01210,path:cmo01230	Citrate cycle (TCA cycle)|Metabolic pathways|Biosynthesis of secondary metabolites|Carbon metabolism|2-Oxocarboxylic acid metabolism|Biosynthesis of amino acids|
cmo:103485188	865750	828162	1.05712e+06	1.06204e+06	924505	925946	705839	745425	846956	1.05958e+06	925225	725632	1.25104	0.0602928	1.09241	0.155812	0.856753	0.0516141	0.873201	0.00499479	0.68483	0.0443307	0.784276	0.0708715	44327.6	407	GO:0006546,GO:0004047,GO:0008483,GO:0005739	glycine catabolic process|aminomethyltransferase activity|transaminase activity|mitochondrion|	path:cmo00260,path:cmo00630,path:cmo00670,path:cmo01100,path:cmo01110,path:cmo01200	Glycine, serine and threonine metabolism|Glyoxylate and dicarboxylate metabolism|One carbon pool by folate|Metabolic pathways|Biosynthesis of secondary metabolites|Carbon metabolism|
cmo:103485190	NA	NA	NA	NA	NA	NA	NA	NA	NA	NA	NA	NA	NA	NA	NA	NA	NA	NA	NA	NA	NA	NA	NA	NA	50439.4	444	GO:0005524,GO:0004674,GO:0005634	ATP binding|protein serine/threonine kinase activity|nucleus|
cmo:103485191	54267	53073.7	39920.2	41387.2	41826.3	37940.4	43033.4	40310.3	53670.3	40653.7	39883.4	41671.8	0.757471	0.0112519	0.743118	0.089843	0.776441	0.0578632	0.981051	0.753207	1.02504	0.596957	1.04484	0.537059	29760.3	263
cmo:103485192;cmo:103499357	139920	144040	144546	142542	146422	155754	147083	141087	141980	143544	151088	144085	1.01101	0.586674	1.06415	0.260368	1.01483	0.628939	1.05256	0.338015	1.00377	0.893434	0.953651	0.347635	?	596	GO:0016311,GO:0009611,GO:0048768,GO:0043812,GO:0030659,GO:0005783,GO:0005789,GO:0016021,GO:0005886,GO:0031520,GO:0009506,GO:0090404,GO:0035619	dephosphorylation|response to wounding|root hair cell tip growth|phosphatidylinositol-4-phosphate phosphatase activity|cytoplasmic vesicle membrane|endoplasmic reticulum|endoplasmic reticulum membrane|integral component of membrane|plasma membrane|plasma membrane of cell tip|plasmodesma|pollen tube tip|root hair tip|
cmo:103485195	180000	178741	211886	212257	177435	192214	140466	144579	179371	212072	184825	142522	1.18231	0.00878892	1.03041	0.598652	0.79457	0.030518	0.87152	0.179076	0.672048	0.022613	0.771122	0.0695099	61046.9	542	GO:0005507,GO:0016491,GO:0005576	copper ion binding|oxidoreductase activity|extracellular region|
cmo:103485198;cmo:103502614;cmo:103489476	202300	196793	267033	273228	242623	229239	258922	258408	199547	270131	235931	258665	1.35372	0.0040229	1.18234	0.0641599	1.29626	0.0329515	0.873396	0.0951311	0.957556	0.162486	1.09636	0.189281	64588.9	567	GO:0006952,GO:0009607,GO:0016021,GO:0005886	defense response|response to biotic stimulus|integral component of membrane|plasma membrane|
cmo:103485199	242390	249709	380582	363578	349503	349054	281392	278931	246050	372080	349278	280161	1.51222	0.00785287	1.41954	0.0267313	1.13864	0.0545533	0.938718	0.221372	0.75296	0.0440508	0.802115	0.0109319	64333.7	574	GO:0005886	plasma membrane|
cmo:103485201	156110	154927	170943	174362	168178	174702	183367	178821	155518	172652	171440	181094	1.11017	0.0359827	1.10238	0.111877	1.16445	0.0366064	0.992978	0.778576	1.04889	0.10258	1.05631	0.156871	?	1193
cmo:103485202	10658	11250.1	12749.9	12838.7	12270.4	13838.6	17616.5	18108.5	10954.1	12794.3	13054.5	17862.5	1.168	0.104829	1.19175	0.170654	1.63067	0.0119838	1.02033	0.811704	1.39612	0.0187168	1.3683	0.105902	40609	384	GO:0019430,GO:0004791,GO:0005759	removal of superoxide radicals|thioredoxin-disulfide reductase activity|mitochondrial matrix|	path:cmo00240,path:cmo00450	Pyrimidine metabolism|Selenocompound metabolism|
cmo:103485208	17167	17046.1	16142.9	14976.7	15166.1	13191.9	11970.8	11976.9	17106.5	15559.8	14179	11973.8	0.909583	0.235683	0.828867	0.223026	0.699957	0.00603647	0.911261	0.384527	0.769537	0.0907274	0.844475	0.252329	57564.3	523	GO:0005975,GO:0006952,GO:0042973,GO:0031225,GO:0005886	carbohydrate metabolic process|defense response|glucan endo-1,3-beta-D-glucosidase activity|anchored component of membrane|plasma membrane|
cmo:103485214	448770	439687	405576	401883	566484	559032	1.05085e+06	1.10978e+06	444229	403729	562758	1.08032e+06	0.908832	0.0364882	1.26682	0.00520374	2.43189	0.00879053	1.3939	0.00117081	2.67584	0.0148166	1.91968	0.0194631	50335.9	454	GO:0006002,GO:0006096,GO:0061615,GO:0003872,GO:0005524,GO:0046872,GO:0005829	fructose 6-phosphate metabolic process|glycolytic process|glycolytic process through fructose-6-phosphate|6-phosphofructokinase activity|ATP binding|metal ion binding|cytosol|	path:cmo00010,path:cmo00030,path:cmo00051,path:cmo00052,path:cmo01100,path:cmo01110,path:cmo01200,path:cmo01230,path:cmo03018	Glycolysis / Gluconeogenesis|Pentose phosphate pathway|Fructose and mannose metabolism|Galactose metabolism|Metabolic pathways|Biosynthesis of secondary metabolites|Carbon metabolism|Biosynthesis of amino acids|RNA degradation|
cmo:103485228	33658	33460.7	27868.3	27340.8	24630.1	27014.2	24040.7	24853	33559.4	27604.5	25822.2	24446.8	0.822558	0.019534	0.769448	0.109462	0.728466	0.028565	0.935433	0.37344	0.88561	0.0405031	0.946738	0.440141	33017.7	297	GO:0005975,GO:0043562,GO:0006633,GO:0042128,GO:0009744,GO:0005524	carbohydrate metabolic process|cellular response to nitrogen levels|fatty acid biosynthetic process|nitrate assimilation|response to sucrose|ATP binding|	path:cmo04931	Insulin resistance|
cmo:103485231	90644	124856	213734	178533	341196	337310	272353	261991	107750	196134	339253	267172	1.82027	0.110041	3.14853	0.0869956	2.47956	0.105461	1.7297	0.101721	1.36219	0.165027	0.787529	0.0365438	27596.7	238
cmo:103485237	102630	103131	87531	79896	96947.1	93318.3	105790	102347	102880	83713.5	95132.7	104068	0.813698	0.137135	0.924693	0.146907	1.01155	0.616628	1.13641	0.179526	1.24315	0.100187	1.09393	0.0728156	90839.7	807	GO:0009202,GO:0009263,GO:0006260,GO:0046686,GO:0005524,GO:0004748,GO:0005971	deoxyribonucleoside triphosphate biosynthetic process|deoxyribonucleotide biosynthetic process|DNA replication|response to cadmium ion|ATP binding|ribonucleoside-diphosphate reductase activity, thioredoxin disulfide as acceptor|ribonucleoside-diphosphate reductase complex|	path:cmo00230,path:cmo00240,path:cmo00480,path:cmo01100	Purine metabolism|Pyrimidine metabolism|Glutathione metabolism|Metabolic pathways|
cmo:103485238	15250	13961.8	14862.4	15101.3	13744.3	25520.1	16409	16749.3	14605.9	14981.9	19632.2	16579.1	1.02574	0.656794	1.34413	0.566736	1.1351	0.197107	1.3104	0.602093	1.10661	0.0189913	0.844488	0.760998	28972.2	257	GO:0010222,GO:0005768,GO:0005794,GO:0016021,GO:0005802	stem vascular tissue pattern formation|endosome|Golgi apparatus|integral component of membrane|trans-Golgi network|
cmo:103485239	155320	169759	128774	110847	109682	103677	116167	97274.9	162540	119811	106680	106721	0.737117	0.0963512	0.65633	0.0243162	0.656584	0.0844068	0.890401	0.351495	0.890746	0.422985	1.00039	0.977752	69526.6	601	GO:0006397,GO:0006355,GO:0008380,GO:0006351,GO:0000166,GO:0044822,GO:0003713,GO:0015630,GO:0005815,GO:0005654,GO:0005634	mRNA processing|regulation of transcription, DNA-templated|RNA splicing|transcription, DNA-templated|nucleotide binding|poly(A) RNA binding|transcription coactivator activity|microtubule cytoskeleton|microtubule organizing center|nucleoplasm|nucleus|
cmo:103485240	124710	95426.3	120854	113519	114699	113469	110013	103469	110068	117187	114084	106741	1.06467	0.689072	1.03649	0.794575	0.96977	0.895799	0.973524	0.552719	0.910861	0.166945	0.935633	0.265322	28023.2	254
cmo:103485243;cmo:103497661;cmo:103482618;cmo:103495965;cmo:103484614	31056	33730.1	37961.9	36869.7	45902.3	40800.4	38734.4	38065.4	32393	37415.8	43351.3	38399.9	1.15506	0.146238	1.33829	0.0672973	1.18544	0.138286	1.15864	0.229015	1.0263	0.291454	0.885784	0.28593	13650.6	118	GO:0006914,GO:0015031,GO:0000421,GO:0033110,GO:0005874	autophagy|protein transport|autophagosome membrane|Cvt vesicle membrane|microtubule|	path:cmo04140	Regulation of autophagy|
cmo:103485244	34747	38310.1	31395.9	32821.5	31317.8	33955.2	31313.7	31055.4	36528.5	32108.7	32636.5	31184.6	0.879002	0.191546	0.893452	0.222782	0.853704	0.189707	1.01644	0.773469	0.971219	0.411085	0.955512	0.466775	38806.8	345	GO:0006355,GO:0006351,GO:0003677,GO:0003746,GO:0005829,GO:0005634	regulation of transcription, DNA-templated|transcription, DNA-templated|DNA binding|translation elongation factor activity|cytosol|nucleus|
cmo:103485247	855390	785607	688090	853925	531567	525040	318987	317927	820498	771007	528303	318457	0.939682	0.646863	0.643881	0.056787	0.388126	0.0283978	0.685212	0.178702	0.41304	0.0777932	0.602792	0.00442883	19201.8	174
cmo:103485257	NA	NA	NA	NA	NA	NA	NA	NA	NA	NA	NA	NA	NA	NA	NA	NA	NA	NA	NA	NA	NA	NA	NA	NA	71194.2	644			path:cmo04140	Regulation of autophagy|
cmo:103485269	135460	130135	108689	107715	101361	105001	98358.6	102947	132797	108202	103181	100653	0.814789	0.0517073	0.77698	0.0116054	0.757943	0.012398	0.953596	0.208593	0.930232	0.182623	0.975499	0.483474	97185	875
cmo:103485270	442450	425744	393849	407226	441371	401443	463810	473763	434097	400538	421407	468787	0.922691	0.0896548	0.970767	0.63589	1.07991	0.102859	1.0521	0.475538	1.17039	0.0243723	1.11243	0.251543	130735	1155	GO:0019252,GO:0004373,GO:2001070,GO:0009011,GO:0009501,GO:0009507	starch biosynthetic process|glycogen (starch) synthase activity|starch binding|starch synthase activity|amyloplast|chloroplast|
cmo:103485272	25263	26692.2	21991.5	21095.7	19499.9	19471.5	17367	18271.5	25977.6	21543.6	19485.7	17819.2	0.829317	0.0377668	0.750097	0.0606462	0.685946	0.00993322	0.904475	0.129906	0.827122	0.0311677	0.914477	0.175267	52509	479	GO:0008283,GO:0006310,GO:0000724,GO:0031507,GO:0048366,GO:0009933,GO:0006334,GO:0009555,GO:0006355,GO:0006351,GO:0010026,GO:0042393,GO:0033186,GO:0005634	cell proliferation|DNA recombination|double-strand break repair via homologous recombination|heterochromatin assembly|leaf development|meristem structural organization|nucleosome assembly|pollen development|regulation of transcription, DNA-templated|transcription, DNA-templated|trichome differentiation|histone binding|CAF-1 complex|nucleus|
cmo:103485273	NA	NA	NA	NA	NA	NA	NA	NA	NA	NA	NA	NA	NA	NA	NA	NA	NA	NA	NA	NA	NA	NA	NA	NA	20524.3	189	GO:0043086,GO:0080167,GO:0004857,GO:0005773	negative regulation of catalytic activity|response to karrikin|enzyme inhibitor activity|vacuole|
cmo:103485274	122200	123414	85597.8	90895.6	86524.8	85319.8	97144.9	96024.1	122807	88246.7	85922.3	96584.5	0.718581	0.0518748	0.699654	0.00108417	0.786474	0.00115473	0.97366	0.539225	1.09448	0.192852	1.12409	0.00683151	95787.5	855	GO:0030163,GO:0016887,GO:0005524,GO:0004222,GO:0008270,GO:0009535,GO:0016021	protein catabolic process|ATPase activity|ATP binding|metalloendopeptidase activity|zinc ion binding|chloroplast thylakoid membrane|integral component of membrane|
cmo:103485277	9365.4	9406.96	9276.27	7856.01	6846.8	5558.1	8676.47	8548.11	9386.18	8566.14	6202.45	8612.29	0.912633	0.457835	0.660807	0.154866	0.91755	0.0392693	0.724066	0.141308	1.00539	0.932937	1.38853	0.191257	123802	1093	GO:0006661,GO:0048015,GO:0046854,GO:0009860,GO:0048768,GO:0004430,GO:0043424,GO:0017137,GO:0005737,GO:0030659,GO:0005829,GO:0005794,GO:0016020,GO:0005634,GO:0005886,GO:0035619	phosphatidylinositol biosynthetic process|phosphatidylinositol-mediated signaling|phosphatidylinositol phosphorylation|pollen tube growth|root hair cell tip growth|1-phosphatidylinositol 4-kinase activity|protein histidine kinase binding|Rab GTPase binding|cytoplasm|cytoplasmic vesicle membrane|cytosol|Golgi apparatus|membrane|nucleus|plasma membrane|root hair tip|	path:cmo00562,path:cmo01100,path:cmo04070	Inositol phosphate metabolism|Metabolic pathways|Phosphatidylinositol signaling system|
cmo:103485280	75224	80710.4	106164	114193	128999	130729	156831	159721	77967.2	110179	129864	158276	1.41314	0.0208731	1.66562	0.0374242	2.03003	0.0226257	1.17867	0.128795	1.43654	0.0508894	1.21879	0.00476028	41029.6	373	GO:0015986,GO:0046961,GO:0046933,GO:0009535,GO:0045261	ATP synthesis coupled proton transport|proton-transporting ATPase activity, rotational mechanism|proton-transporting ATP synthase activity, rotational mechanism|chloroplast thylakoid membrane|proton-transporting ATP synthase complex, catalytic core F(1)|	path:cmo00190,path:cmo00195,path:cmo01100	Oxidative phosphorylation|Photosynthesis|Metabolic pathways|
cmo:103485284	106220	108555	139711	118174	148259	137242	103042	103229	107388	128942	142751	103135	1.20072	0.273413	1.32931	0.0680171	0.960404	0.165461	1.10709	0.413992	0.799857	0.231603	0.722485	0.0752888	18286.6	171	GO:0015979,GO:0009535,GO:0009522	photosynthesis|chloroplast thylakoid membrane|photosystem I|	path:cmo00195,path:cmo01100	Photosynthesis|Metabolic pathways|
cmo:103485286	233690	231519	204107	219781	202637	201931	181714	190636	232605	211944	202284	186175	0.911178	0.234902	0.869648	0.00980727	0.800391	0.0596795	0.954422	0.431079	0.878414	0.118689	0.920362	0.176765	42222.4	396	GO:0009738,GO:0046854,GO:0006790,GO:0008441,GO:0004441,GO:0046872	abscisic acid-activated signaling pathway|phosphatidylinositol phosphorylation|sulfur compound metabolic process|3'(2'),5'-bisphosphate nucleotidase activity|inositol-1,4-bisphosphate 1-phosphatase activity|metal ion binding|	path:cmo00562,path:cmo00920,path:cmo01100,path:cmo04070	Inositol phosphate metabolism|Sulfur metabolism|Metabolic pathways|Phosphatidylinositol signaling system|
cmo:103485287	13345	11802	11815.9	11530.2	18780.1	15355.5	37087	39316.3	12573.5	11673	17067.8	38201.6	0.928384	0.442533	1.35744	0.149652	3.03827	0.0134115	1.46216	0.162513	3.27264	0.00546503	2.23823	0.060515	54720.5	481	GO:0003863,GO:0046872,GO:0005759,GO:0005739	3-methyl-2-oxobutanoate dehydrogenase (2-methylpropanoyl-transferring) activity|metal ion binding|mitochondrial matrix|mitochondrion|	path:cmo00280,path:cmo00640,path:cmo01100,path:cmo01110	Valine, leucine and isoleucine degradation|Propanoate metabolism|Metabolic pathways|Biosynthesis of secondary metabolites|
cmo:103485311	248690	248820	189502	210818	155570	148162	160789	156754	248755	200160	151866	158771	0.804648	0.15213	0.610504	0.0314103	0.638265	0.0179651	0.758723	0.0802485	0.793223	0.129083	1.04547	0.28408	37781.1	331	GO:0042744,GO:0009664,GO:0006979,GO:0048511,GO:0020037,GO:0046872,GO:0004601,GO:0005576,GO:0009505,GO:0009506	hydrogen peroxide catabolic process|plant-type cell wall organization|response to oxidative stress|rhythmic process|heme binding|metal ion binding|peroxidase activity|extracellular region|plant-type cell wall|plasmodesma|	path:cmo00940,path:cmo01100,path:cmo01110	Phenylpropanoid biosynthesis|Metabolic pathways|Biosynthesis of secondary metabolites|
cmo:103485315;cmo:103485316	171370	137777	165461	151630	141771	135020	133425	135357	154573	158546	138395	134391	1.0257	0.830718	0.895337	0.508514	0.869431	0.434342	0.872903	0.146388	0.847646	0.157216	0.971065	0.434714	45717.2	399	GO:0005739	mitochondrion|
cmo:103485324;cmo:103484586	44910	45275.3	63954.7	65196.2	61725.7	61961.6	45273	44951.2	45092.7	64575.5	61843.7	45112.1	1.43206	0.00605556	1.37148	0.00170893	1.00043	0.9434	0.957697	0.12826	0.698596	0.00750214	0.729454	0.000979549	140090	1250	GO:0042742,GO:0009755,GO:0046777,GO:0006468,GO:0007178,GO:0005524,GO:0001653,GO:0004674,GO:0004675,GO:0031625,GO:0016021,GO:0005886,GO:0009506	defense response to bacterium|hormone-mediated signaling pathway|protein autophosphorylation|protein phosphorylation|transmembrane receptor protein serine/threonine kinase signaling pathway|ATP binding|peptide receptor activity|protein serine/threonine kinase activity|transmembrane receptor protein serine/threonine kinase activity|ubiquitin protein ligase binding|integral component of membrane|pl…
cmo:103485333	21346	22665.9	22451.7	24240	28426.3	26152.8	27273.5	27298.8	22005.9	23345.9	27289.5	27286.2	1.06089	0.356244	1.2401	0.0620205	1.23995	0.0879802	1.16892	0.111246	1.16878	0.152642	0.999877	0.988619	49612.1	457	GO:0031225,GO:0046658,GO:0005886,GO:0009506	anchored component of membrane|anchored component of plasma membrane|plasma membrane|plasmodesma|
cmo:103485340	194040	191958	136255	141792	121452	117365	101794	86934.8	192999	139023	119409	94364.3	0.720332	0.0276288	0.618702	0.0130917	0.488937	0.06847	0.858912	0.0300593	0.678767	0.109987	0.790263	0.190339	106345	977	GO:0030154,GO:0048437,GO:0048229,GO:0009755,GO:0046777,GO:0010075,GO:0007178,GO:0005524,GO:0001653,GO:0043621,GO:0033612,GO:0004675,GO:0031625,GO:0016021,GO:0005886,GO:0009506	cell differentiation|floral organ development|gametophyte development|hormone-mediated signaling pathway|protein autophosphorylation|regulation of meristem growth|transmembrane receptor protein serine/threonine kinase signaling pathway|ATP binding|peptide receptor activity|protein self-association|receptor serine/threonine kinase binding|transmembrane receptor protein serine/threonine kinase acti…
cmo:103485354;cmo:103487666	178550	176336	171821	182204	133916	130677	126470	130936	177443	177013	132297	128703	0.997576	0.938961	0.745573	0.00788577	0.72532	0.0188906	0.747385	0.0361319	0.727083	0.0210763	0.972836	0.335217	60481.9	571	GO:0003824	catalytic activity|
cmo:103485355	128740	135271	134782	134735	139898	140446	177827	161649	132006	134758	140172	169738	1.02085	0.552802	1.06186	0.246002	1.28584	0.0720756	1.04017	0.0302934	1.25957	0.130353	1.21093	0.155838	61995.3	554	GO:0006879,GO:0016226,GO:2000030,GO:0055085,GO:0006810,GO:0042626,GO:0005215,GO:0009507,GO:0009570	cellular iron ion homeostasis|iron-sulfur cluster assembly|regulation of response to red or far red light|transmembrane transport|transport|ATPase activity, coupled to transmembrane movement of substances|transporter activity|chloroplast|chloroplast stroma|
cmo:103485366	233490	208719	152329	159505	138499	156041	117743	122878	221105	155917	147270	120310	0.705172	0.0676008	0.666064	0.0385144	0.544133	0.0351282	0.944541	0.498147	0.771631	0.0145894	0.816938	0.152874	45117.8	405	GO:0006397,GO:0009735,GO:0010193,GO:0000166,GO:0008143,GO:0003723,GO:0005634	mRNA processing|response to cytokinin|response to ozone|nucleotide binding|poly(A) binding|RNA binding|nucleus|
cmo:103485368	549650	534595	712159	698866	958436	917565	648416	639374	542123	705513	938000	643895	1.30139	0.00675369	1.73024	0.00465909	1.18773	0.0211773	1.32953	0.0240336	0.912663	0.0200839	0.686455	0.0229554	60524.5	530	GO:0007049,GO:0051301,GO:0006810,GO:0008289,GO:0005737,GO:0016021,GO:0005886	cell cycle|cell division|transport|lipid binding|cytoplasm|integral component of membrane|plasma membrane|
cmo:103485373	30310	30962.8	48332.9	41858.7	53649.5	56402.8	40904.8	41571.5	30636.4	45095.8	55026.1	41238.2	1.47197	0.111577	1.7961	0.011175	1.34605	0.00282052	1.22021	0.189677	0.914457	0.438342	0.749429	0.0372297	42016.2	376	GO:0031408,GO:0009611,GO:0016629,GO:0010181,GO:0005737	oxylipin biosynthetic process|response to wounding|12-oxophytodienoate reductase activity|FMN binding|cytoplasm|	path:cmo00592,path:cmo01100,path:cmo01110	alpha-Linolenic acid metabolism|Metabolic pathways|Biosynthesis of secondary metabolites|
cmo:103485374	118240	113794	120358	110719	119779	115187	117956	113790	116017	115538	117483	115873	0.995874	0.929376	1.01263	0.691661	0.998762	0.967284	1.01683	0.75491	1.0029	0.946838	0.986301	0.656182	57926.7	513	GO:0008380,GO:0080008,GO:0005634	RNA splicing|Cul4-RING E3 ubiquitin ligase complex|nucleus|
cmo:103485375	856670	811990	448380	559703	437147	419957	454881	449409	834330	504042	428552	452145	0.604128	0.120442	0.513648	0.00355716	0.541926	0.0212787	0.850231	0.387201	0.897038	0.524611	1.05505	0.204659	30705.8	264	GO:0006334,GO:0016444,GO:0005737,GO:0005634	nucleosome assembly|somatic cell DNA recombination|cytoplasm|nucleus|
cmo:103485380	694620	643471	497212	540349	501402	511452	503028	514498	669045	518780	506427	508763	0.775404	0.0465279	0.75694	0.0713361	0.760431	0.068897	0.976187	0.674966	0.98069	0.731906	1.00461	0.789287	45050.7	407	GO:0006397,GO:0000166,GO:0008143,GO:0005634	mRNA processing|nucleotide binding|poly(A) binding|nucleus|
cmo:103485383	87650	92130.4	83036.8	81317.3	76440.4	75276.2	81155.4	76899.2	89890.2	82177	75858.3	79027.3	0.914194	0.13394	0.8439	0.0714863	0.879154	0.0730501	0.923108	0.0310513	0.961672	0.362542	1.04178	0.359719	40266.2	365
cmo:103485385	222020	222525	224209	224842	207284	209479	228014	226413	222272	224526	208381	227214	1.01014	0.0338734	0.937505	0.0429879	1.02223	0.0773652	0.928095	0.0330725	1.01197	0.146939	1.09037	0.00887383	47304.5	430	GO:0015995,GO:0006783,GO:0006779,GO:0006782,GO:0004655,GO:0008270,GO:0009507,GO:0009570,GO:0005829	chlorophyll biosynthetic process|heme biosynthetic process|porphyrin-containing compound biosynthetic process|protoporphyrinogen IX biosynthetic process|porphobilinogen synthase activity|zinc ion binding|chloroplast|chloroplast stroma|cytosol|	path:cmo00860,path:cmo01100,path:cmo01110	Porphyrin and chlorophyll metabolism|Metabolic pathways|Biosynthesis of secondary metabolites|
cmo:103485386	108530	106663	105606	104242	112880	103586	127609	127396	107597	104924	108233	127503	0.975158	0.156076	1.00591	0.926449	1.18501	0.0310093	1.03154	0.609642	1.21519	0.0192635	1.17804	0.162243	69763.8	641	GO:0006189,GO:0005524,GO:0046872,GO:0004638,GO:0009507	'de novo' IMP biosynthetic process|ATP binding|metal ion binding|phosphoribosylaminoimidazole carboxylase activity|chloroplast|	path:cmo00230,path:cmo01100,path:cmo01110	Purine metabolism|Metabolic pathways|Biosynthesis of secondary metabolites|
cmo:103485387	NA	NA	NA	NA	NA	NA	NA	NA	NA	NA	NA	NA	NA	NA	NA	NA	NA	NA	NA	NA	NA	NA	NA	NA	?	945	GO:0009660,GO:0009590,GO:0016042,GO:0009959,GO:0046872,GO:0008970,GO:0009705,GO:0009506,GO:0005773	amyloplast organization|detection of gravity|lipid catabolic process|negative gravitropism|metal ion binding|phosphatidylcholine 1-acylhydrolase activity|plant-type vacuole membrane|plasmodesma|vacuole|
cmo:103485391	1038300	1.02385e+06	1.07445e+06	1.09484e+06	1.08306e+06	1.15236e+06	1.07193e+06	1.03351e+06	1.03108e+06	1.08465e+06	1.11771e+06	1.05272e+06	1.05195	0.0570118	1.08402	0.22126	1.02099	0.449697	1.03048	0.509157	0.970567	0.319006	0.941858	0.267647	103273	938	GO:0006427,GO:0005524,GO:0004821,GO:0005829	histidyl-tRNA aminoacylation|ATP binding|histidine-tRNA ligase activity|cytosol|	path:cmo00970	Aminoacyl-tRNA biosynthesis|
cmo:103485393	208740	223351	307758	306189	512032	522028	604515	629123	216046	306974	517030	616819	1.42087	0.0597104	2.39315	0.0158407	2.85504	0.00389341	1.68428	0.00727954	2.00936	0.0164414	1.193	0.036325	52363.5	474
cmo:103485398	301510	287755	269190	255019	218090	221853	215786	215416	294632	262104	219971	215601	0.889598	0.0841656	0.746595	0.030323	0.731764	0.0472706	0.83925	0.0747613	0.822578	0.0874686	0.980135	0.25416	100581	922	GO:0072583,GO:0009737,GO:0030276,GO:0003924,GO:0005525,GO:0009504,GO:0045334,GO:0005829,GO:0005874,GO:0005886,GO:0009506,GO:0005773	clathrin-mediated endocytosis|response to abscisic acid|clathrin binding|GTPase activity|GTP binding|cell plate|clathrin-coated endocytic vesicle|cytosol|microtubule|plasma membrane|plasmodesma|vacuole|	path:cmo04144	Endocytosis|
cmo:103485399	95542	95594.2	100800	101958	106174	110880	109065	114068	95568.1	101379	108527	111566	1.0608	0.0609069	1.1356	0.107662	1.1674	0.0917041	1.07051	0.178039	1.10049	0.129136	1.02801	0.469608	67384.4	612
cmo:103485402	245500	246665	192365	191125	180058	180539	195412	202885	246082	191745	180298	199149	0.77919	0.000463698	0.732674	0.000443463	0.809277	0.0528385	0.940302	0.0154121	1.03861	0.286641	1.10455	0.117446	45863.3	405	GO:0000166,GO:0003723,GO:0016020,GO:0005743,GO:0005739	nucleotide binding|RNA binding|membrane|mitochondrial inner membrane|mitochondrion|
cmo:103485403	30217	29642.4	44281.5	40419.5	41557	42990.3	36265.1	35909.6	29929.7	42350.5	42273.7	36087.4	1.415	0.072734	1.41243	0.00829693	1.20574	0.0106075	0.998185	0.987443	0.852111	0.174353	0.853661	0.0510188	115866	1028	GO:0005986,GO:0046524,GO:0016157,GO:0005886	sucrose biosynthetic process|sucrose-phosphate synthase activity|sucrose synthase activity|plasma membrane|	path:cmo00500,path:cmo01100	Starch and sucrose metabolism|Metabolic pathways|
cmo:103485404	73628	79123.2	72519.5	58839.8	66725.7	71113.5	70438.1	74965	76375.6	65679.7	68919.6	72701.5	0.859956	0.35927	0.902377	0.168234	0.951895	0.41227	1.04933	0.701583	1.10691	0.487106	1.05487	0.353091	19880.5	184
cmo:103485406	204350	209083	210808	227267	200895	192929	204761	208002	206716	219037	196912	206382	1.0596	0.354995	0.95257	0.203733	0.998382	0.920711	0.898987	0.16781	0.942222	0.353685	1.04809	0.22693	80752.3	707	GO:0009860,GO:0015031,GO:0019953,GO:0012505,GO:0010008,GO:0000938,GO:0005794,GO:0000139	pollen tube growth|protein transport|sexual reproduction|endomembrane system|endosome membrane|GARP complex|Golgi apparatus|Golgi membrane|
cmo:103485416	34231	33761.4	24269.5	22659.4	21178.9	20456	21155.9	19524.8	33996.2	23464.4	20817.4	20340.3	0.690207	0.0503037	0.612346	0.00965846	0.598311	0.0437942	0.887192	0.129713	0.866858	0.116311	0.97708	0.661287	?	738
cmo:103485421	27587	21667.4	26264.3	26902.9	25258.4	26001	26892.7	28771.2	24627.2	26583.6	25629.7	27831.9	1.07944	0.614009	1.04071	0.763519	1.13013	0.471919	0.964116	0.195771	1.04696	0.391948	1.08592	0.212476	13342.9	126	GO:0009682,GO:0004252,GO:0031012,GO:0009505,GO:0005578	induced systemic resistance|serine-type endopeptidase activity|extracellular matrix|plant-type cell wall|proteinaceous extracellular matrix|
cmo:103485425	383670	375672	417013	493580	528170	517242	554874	559395	379671	455297	522706	557135	1.19919	0.277254	1.37673	0.00214813	1.46741	0.00730297	1.14806	0.338518	1.22367	0.247228	1.06587	0.0715703	49810.2	441	GO:0045454,GO:0006457,GO:0034976,GO:0003756,GO:0005783,GO:0016021,GO:0009505,GO:0009506,GO:0005774	cell redox homeostasis|protein folding|response to endoplasmic reticulum stress|protein disulfide isomerase activity|endoplasmic reticulum|integral component of membrane|plant-type cell wall|plasmodesma|vacuolar membrane|	path:cmo04141	Protein processing in endoplasmic reticulum|
cmo:103485435	46203	46602	61534.3	58619.8	64745.8	69180.4	65953.3	64165.2	46402.5	60077	66963.1	65059.2	1.29469	0.0529971	1.44309	0.0537716	1.40206	0.0154486	1.11462	0.129787	1.08293	0.134171	0.971568	0.54484	84494.8	753
cmo:103485437	176020	170248	132675	137054	126500	122653	127203	127792	173134	134865	124576	127497	0.778962	0.00858924	0.719539	0.00484623	0.73641	0.0315612	0.923715	0.0715818	0.945373	0.173457	1.02345	0.368362	58143.7	528	GO:0070940,GO:0008284,GO:0045944,GO:0010564,GO:0006351,GO:0000993,GO:0016591,GO:0005634	dephosphorylation of RNA polymerase II C-terminal domain|positive regulation of cell proliferation|positive regulation of transcription from RNA polymerase II promoter|regulation of cell cycle process|transcription, DNA-templated|RNA polymerase II core binding|DNA-directed RNA polymerase II, holoenzyme|nucleus|
cmo:103485445	254730	244773	186916	185240	170457	184755	178703	171873	249752	186078	177606	175288	0.745052	0.0344451	0.711131	0.0376984	0.70185	0.00615515	0.954472	0.446659	0.942016	0.185374	0.986949	0.814457	89418.9	807	GO:0000398,GO:0003723,GO:0005684	mRNA splicing, via spliceosome|RNA binding|U2-type spliceosomal complex|	path:cmo03040	Spliceosome|
cmo:103485447	NA	NA	NA	NA	NA	NA	NA	NA	NA	NA	NA	NA	NA	NA	NA	NA	NA	NA	NA	NA	NA	NA	NA	NA	132607	1184
cmo:103485450	62819	60814.3	73726.8	95238	74643.6	82588.3	79398.7	68719.1	61816.7	84482.4	78615.9	74058.9	1.36666	0.249034	1.27176	0.107039	1.19804	0.231937	0.93056	0.703259	0.876619	0.501267	0.942034	0.567497	30000.6	286	GO:0043928,GO:0000467,GO:0010467,GO:0071028,GO:0071042,GO:0071035,GO:0071038,GO:0000288,GO:0034427,GO:0043488,GO:0006401,GO:0006364,GO:0034473,GO:0034475,GO:0034476,GO:0000175,GO:0017091,GO:0044822,GO:0003723,GO:0000177,GO:0005829,GO:0000178,GO:0000176,GO:0005730,GO:0005634	exonucleolytic nuclear-transcribed mRNA catabolic process involved in deadenylation-dependent decay|exonucleolytic trimming to generate mature 3'-end of 5.8S rRNA from tricistronic rRNA transcript (SSU-rRNA, 5.8S rRNA, LSU-rRNA)|gene expression|nuclear mRNA surveillance|nuclear polyadenylation-dependent mRNA catabolic process|nuclear polyadenylation-dependent rRNA catabolic process|nuclear polyad…	path:cmo03018	RNA degradation|
cmo:103485460	NA	NA	NA	NA	NA	NA	NA	NA	NA	NA	NA	NA	NA	NA	NA	NA	NA	NA	NA	NA	NA	NA	NA	NA	43492.6	382	GO:0046839,GO:0006644,GO:0007165,GO:0008195,GO:0031969,GO:0005887,GO:0005886	phospholipid dephosphorylation|phospholipid metabolic process|signal transduction|phosphatidate phosphatase activity|chloroplast membrane|integral component of plasma membrane|plasma membrane|
cmo:103485464	19171	19321	25721.3	22250.7	22421.4	20785.9	21000.9	19677.6	19246	23986	21603.6	20339.3	1.24628	0.203836	1.1225	0.199596	1.0568	0.338386	0.900676	0.369274	0.847964	0.230149	0.941475	0.354106	44283.7	389	GO:0030036,GO:0030029,GO:0007015,GO:0034314,GO:0000902,GO:0007275,GO:0009825,GO:0010090,GO:0005524,GO:0005885,GO:0005737	actin cytoskeleton organization|actin filament-based process|actin filament organization|Arp2/3 complex-mediated actin nucleation|cell morphogenesis|multicellular organismal development|multidimensional cell growth|trichome morphogenesis|ATP binding|Arp2/3 protein complex|cytoplasm|
cmo:103485475	38478	38236.2	42325.2	46010.3	36045	36492.9	22949.1	24877.9	38357.1	44167.7	36268.9	23913.5	1.15149	0.182479	0.94556	0.0331176	0.623443	0.0528251	0.821164	0.127067	0.541424	0.00887146	0.659337	0.0562014	64973.3	596
cmo:103485482	48537	45205.2	44626.2	45206.5	35369.1	33915.5	37012.3	35584.5	46871.1	44916.3	34642.3	36298.4	0.958295	0.443051	0.739098	0.0312523	0.77443	0.0432391	0.771263	0.0353302	0.808133	0.0395614	1.0478	0.246271	20274.1	183	GO:0006412,GO:0003735,GO:0009507,GO:0005840	translation|structural constituent of ribosome|chloroplast|ribosome|	path:cmo03010	Ribosome|
cmo:103485489	55211	59497.7	55008.7	42875.9	40261.7	39257.2	46725.5	41936	57354.4	48942.3	39759.4	44330.7	0.853331	0.398643	0.693225	0.0438665	0.772927	0.0712265	0.812374	0.352319	0.905776	0.59221	1.11497	0.284279	?	734	GO:0005634	nucleus|
cmo:103485491	85081	79020.4	150065	144499	192940	251722	226830	225377	82050.7	147282	222331	226104	1.79501	0.0145011	2.70968	0.0675811	2.75566	0.0221981	1.50956	0.196857	1.53517	0.0240551	1.01697	0.878762	24359.8	226	GO:0005975,GO:0006098,GO:0046872,GO:0004750,GO:0005737	carbohydrate metabolic process|pentose-phosphate shunt|metal ion binding|ribulose-phosphate 3-epimerase activity|cytoplasm|	path:cmo00030,path:cmo00040,path:cmo00710,path:cmo01100,path:cmo01110,path:cmo01200,path:cmo01230	Pentose phosphate pathway|Pentose and glucuronate interconversions|Carbon fixation in photosynthetic organisms|Metabolic pathways|Biosynthesis of secondary metabolites|Carbon metabolism|Biosynthesis of amino acids|
cmo:103485496	67410	61074.9	88401.3	91302	91920.7	94270.9	77663.8	80392.8	64242.5	89851.7	93095.8	79028.3	1.39863	0.0690371	1.44913	0.0687873	1.23016	0.118294	1.03611	0.232384	0.879542	0.0325939	0.848892	0.0211642	56092.4	507	GO:0015995,GO:0006783,GO:0006782,GO:0004729,GO:0009706,GO:0005743	chlorophyll biosynthetic process|heme biosynthetic process|protoporphyrinogen IX biosynthetic process|oxygen-dependent protoporphyrinogen oxidase activity|chloroplast inner membrane|mitochondrial inner membrane|	path:cmo00860,path:cmo01100,path:cmo01110	Porphyrin and chlorophyll metabolism|Metabolic pathways|Biosynthesis of secondary metabolites|
cmo:103485499	31855	29157.6	19451.8	25625.4	22131	21029.4	21073.8	23123.8	30506.3	22538.6	21580.2	22098.8	0.738817	0.242275	0.707402	0.0364671	0.724403	0.0375063	0.957479	0.845154	0.980489	0.948735	1.02403	0.716838	29044	263	GO:0006415,GO:0005737	translational termination|cytoplasm|
cmo:103485502	135300	137789	147309	147443	164521	158350	170167	179623	136545	147376	161436	174895	1.07933	0.0749822	1.18229	0.0374489	1.28086	0.0476998	1.0954	0.131729	1.18672	0.0998534	1.08337	0.151048	47771.4	423	GO:0010388,GO:0007275,GO:0010971,GO:0009585,GO:0006511,GO:0008180,GO:0005829	cullin deneddylation|multicellular organismal development|positive regulation of G2/M transition of mitotic cell cycle|red, far-red light phototransduction|ubiquitin-dependent protein catabolic process|COP9 signalosome|cytosol|
cmo:103485507	51842	49435.7	79821.2	90471.3	96779.9	97256.9	150890	149452	50638.8	85146.2	97018.4	150171	1.68144	0.0495584	1.91589	0.0218693	2.96553	0.0106111	1.13943	0.280681	1.76368	0.0683119	1.54786	0.00106165	28635.3	253	GO:0035265,GO:0043241,GO:0051117,GO:0005737	organ growth|protein complex disassembly|ATPase binding|cytoplasm|
cmo:103485508	1054200	1.00717e+06	767769	879364	625617	668924	544796	526633	1.03068e+06	823566	647271	535715	0.799049	0.157219	0.628001	0.0115422	0.519767	0.00277084	0.785936	0.128564	0.650482	0.0845565	0.827652	0.0662412	36691.7	337	GO:0006006,GO:0006096,GO:0004365,GO:0051287,GO:0050661	glucose metabolic process|glycolytic process|glyceraldehyde-3-phosphate dehydrogenase (NAD+) (phosphorylating) activity|NAD binding|NADP binding|	path:cmo00010,path:cmo00710,path:cmo01100,path:cmo01110,path:cmo01200,path:cmo01230	Glycolysis / Gluconeogenesis|Carbon fixation in photosynthetic organisms|Metabolic pathways|Biosynthesis of secondary metabolites|Carbon metabolism|Biosynthesis of amino acids|
cmo:103485509;cmo:103488257	328520	325425	320813	296691	318071	311793	326386	324574	326972	308752	314932	325480	0.944277	0.374237	0.963175	0.119578	0.995436	0.510248	1.02001	0.692259	1.05418	0.400645	1.03349	0.166012	59866.2	524	GO:0007165,GO:0008601,GO:0000159	signal transduction|protein phosphatase type 2A regulator activity|protein phosphatase type 2A complex|	path:cmo03015	mRNA surveillance pathway|
cmo:103485510	105490	108979	144823	154244	153497	153095	187740	197472	107234	149534	153296	192606	1.39446	0.02618	1.42954	0.0279719	1.79612	0.00525083	1.02516	0.568678	1.28804	0.027383	1.25643	0.0696155	20016.6	187	GO:0006457,GO:0003755	protein folding|peptidyl-prolyl cis-trans isomerase activity|
cmo:103485517	52262	52766.7	45431.1	43836.8	51688.9	57208.3	51536.5	51074.9	52514.4	44634	54448.6	51305.7	0.849938	0.0544442	1.03683	0.616083	0.976984	0.0719219	1.21989	0.129614	1.14948	0.0665614	0.942278	0.455461	84900.3	752
cmo:103485518	138240	142299	172905	156202	194102	191413	315051	325651	140269	164554	192758	320351	1.17313	0.176127	1.37419	0.00993062	2.28382	0.000785333	1.1714	0.190728	1.94679	0.0315812	1.66194	0.00788227	51973.7	474	GO:0005524,GO:0009570	ATP binding|chloroplast stroma|
cmo:103485524	41369	41426.9	60704.4	55359.6	64017.2	65097.1	61942.2	65606.5	41398	58032	64557.1	63774.4	1.40181	0.0865316	1.55943	0.0114077	1.54052	0.0422002	1.11244	0.248923	1.09895	0.245906	0.987875	0.738502	14388.1	126	GO:0015031,GO:0005737	protein transport|cytoplasm|
cmo:103485527	191960	189740	210731	247475	180181	174258	205927	198743	190850	229103	177220	202335	1.20043	0.266583	0.92858	0.111587	1.06018	0.161209	0.773538	0.183035	0.883165	0.364114	1.14172	0.0324821	39519	361	GO:0030244,GO:0042742,GO:0009298,GO:0019853,GO:0060359,GO:0009408,GO:0009753,GO:0010193,GO:0009651,GO:0005525,GO:0004475,GO:0005829,GO:0005634	cellulose biosynthetic process|defense response to bacterium|GDP-mannose biosynthetic process|L-ascorbic acid biosynthetic process|response to ammonium ion|response to heat|response to jasmonic acid|response to ozone|response to salt stress|GTP binding|mannose-1-phosphate guanylyltransferase activity|cytosol|nucleus|	path:cmo00051,path:cmo00520,path:cmo01100,path:cmo01110	Fructose and mannose metabolism|Amino sugar and nucleotide sugar metabolism|Metabolic pathways|Biosynthesis of secondary metabolites|
cmo:103485528	421410	404874	418342	452761	401808	392338	404474	434830	413142	435551	397073	419652	1.05424	0.393782	0.961106	0.258986	1.01576	0.757195	0.911656	0.237624	0.963496	0.561202	1.05686	0.355431	28585.3	252	GO:0005759,GO:0005739	mitochondrial matrix|mitochondrion|
cmo:103485529;cmo:103486360	612710	601830	557096	563296	623048	636636	556387	552002	607270	560196	629842	554194	0.922483	0.0270995	1.03717	0.125557	0.9126	0.0328051	1.12432	0.0252554	0.989287	0.266902	0.879894	0.0323964	77668.8	717	GO:0055129,GO:0005524,GO:0004349,GO:0004350,GO:0005737	L-proline biosynthetic process|ATP binding|glutamate 5-kinase activity|glutamate-5-semialdehyde dehydrogenase activity|cytoplasm|	path:cmo00330,path:cmo01100,path:cmo01110,path:cmo01230	Arginine and proline metabolism|Metabolic pathways|Biosynthesis of secondary metabolites|Biosynthesis of amino acids|
cmo:103485530	10083	9400.82	11997	13427.4	13018.8	12937.7	12054.8	12268.9	9741.91	12712.2	12978.3	12161.8	1.3049	0.0761917	1.33221	0.0751717	1.2484	0.0837384	1.02093	0.760092	0.956703	0.585808	0.937092	0.0597982	30068.1	270
cmo:103485531	98497	99253.5	86839.7	100321	82058.1	81990.6	82966.9	80080.1	98875.2	93580.5	82024.4	81523.5	0.946451	0.570791	0.829574	0.0120375	0.824509	0.0487402	0.876511	0.324237	0.871159	0.298479	0.993894	0.782974	86965.1	799	GO:0000919,GO:0009553,GO:0009555,GO:0032467,GO:0060236,GO:2000694,GO:0000777,GO:0005828,GO:0005635,GO:0009524	cell plate assembly|embryo sac development|pollen development|positive regulation of cytokinesis|regulation of mitotic spindle organization|regulation of phragmoplast microtubule organization|condensed chromosome kinetochore|kinetochore microtubule|nuclear envelope|phragmoplast|
cmo:103485547	43262	47515.2	54675.6	42204.5	45722.8	47869.7	46392	43640.3	45388.6	48440.1	46796.2	45016.2	1.06723	0.734998	1.03101	0.627935	0.991794	0.906083	0.966065	0.872169	0.929317	0.702291	0.961961	0.422124	35486.9	308	GO:0061025,GO:0015031,GO:0006890,GO:0005484,GO:0005783,GO:0016021,GO:0031201	membrane fusion|protein transport|retrograde vesicle-mediated transport, Golgi to ER|SNAP receptor activity|endoplasmic reticulum|integral component of membrane|SNARE complex|	path:cmo04130,path:cmo04145	SNARE interactions in vesicular transport|Phagosome|
cmo:103485550;cmo:103483289;cmo:103483293	137340	137351	157703	159657	143645	146201	103363	102552	137345	158680	144923	102957	1.15534	0.027128	1.05517	0.103675	0.749623	0.00869546	0.9133	0.0190679	0.648834	0.00080698	0.710428	0.00514595	20825.7	189	GO:0008270,GO:0005737,GO:0005856	zinc ion binding|cytoplasm|cytoskeleton|
cmo:103485557	443320	449985	352315	389668	363600	362595	379234	397035	446652	370992	363097	388135	0.830605	0.161139	0.81293	0.0188526	0.868986	0.0785257	0.978721	0.756815	1.04621	0.522578	1.06896	0.210569	31433.3	285	GO:0009793,GO:0001731,GO:0009846,GO:0006446,GO:0009744,GO:0006413,GO:0003743,GO:0031369,GO:0005737,GO:0005829,GO:0016282,GO:0033290,GO:0071541,GO:0016020,GO:0005634	embryo development ending in seed dormancy|formation of translation preinitiation complex|pollen germination|regulation of translational initiation|response to sucrose|translational initiation|translation initiation factor activity|translation initiation factor binding|cytoplasm|cytosol|eukaryotic 43S preinitiation complex|eukaryotic 48S preinitiation complex|eukaryotic translation initiation fac…	path:cmo03013	RNA transport|
cmo:103485565	9975.9	9908.31	7575.06	9273	6633.32	5616.47	5488.97	4938.51	9942.11	8424.03	6124.9	5213.74	0.847309	0.340072	0.616056	0.107051	0.52441	0.0510075	0.727074	0.141116	0.618912	0.0839275	0.851237	0.269545	?	635	GO:0006420,GO:0016598,GO:0050994,GO:0010029,GO:0009737,GO:0004814,GO:0004057,GO:0005524,GO:0005737	arginyl-tRNA aminoacylation|protein arginylation|regulation of lipid catabolic process|regulation of seed germination|response to abscisic acid|arginine-tRNA ligase activity|arginyltransferase activity|ATP binding|cytoplasm|
cmo:103485568	6568.1	8230.76	14192.7	12570.4	15671.2	14052.7	13419.9	11959.5	7399.43	13381.6	14862	12689.7	1.80846	0.0696329	2.00853	0.0597476	1.71496	0.0822611	1.11063	0.327154	0.948297	0.592016	0.853837	0.184616	112337	1026	GO:0005524,GO:0004674,GO:0016021,GO:0005886	ATP binding|protein serine/threonine kinase activity|integral component of membrane|plasma membrane|
cmo:103485573	332680	325600	448746	466389	333752	328742	247550	239335	329140	457568	331247	243443	1.39019	0.0112273	1.0064	0.678868	0.739633	0.0082952	0.72393	0.0194464	0.532037	0.00179691	0.734929	0.0144971	66134.6	587	GO:0035556,GO:0016042,GO:0004435,GO:0004871,GO:0005622,GO:0005886	intracellular signal transduction|lipid catabolic process|phosphatidylinositol phospholipase C activity|signal transducer activity|intracellular|plasma membrane|	path:cmo00562,path:cmo01100,path:cmo04070,path:cmo04933	Inositol phosphate metabolism|Metabolic pathways|Phosphatidylinositol signaling system|AGE-RAGE signaling pathway in diabetic complications|
cmo:103485575	32429	34898.9	38741.8	41245.8	44068.4	45845.5	51675	54746.6	33663.9	39993.8	44957	53210.8	1.18803	0.0726719	1.33546	0.0384178	1.58065	0.0121854	1.1241	0.10761	1.33048	0.021889	1.18359	0.0513791	41543.9	374
cmo:103485582	3017800	2.91125e+06	3630790	4.0296e+06	3.57247e+06	3.51669e+06	3.39853e+06	3.52055e+06	2.96452e+06	3.8302e+06	3.54458e+06	3.45954e+06	1.29201	0.0998499	1.19566	0.0342619	1.16698	0.0255968	0.925429	0.377767	0.903228	0.281885	0.97601	0.378582	195945	1733	GO:0006897,GO:0006886,GO:0005198,GO:0030132,GO:0030130,GO:0005794,GO:0005886,GO:0009506,GO:0005774,GO:0005773	endocytosis|intracellular protein transport|structural molecule activity|clathrin coat of coated pit|clathrin coat of trans-Golgi network vesicle|Golgi apparatus|plasma membrane|plasmodesma|vacuolar membrane|vacuole|	path:cmo04144	Endocytosis|
cmo:103485593	439310	418516	442565	419957	357141	370229	399718	379329	428913	431261	363685	389523	1.00547	0.893561	0.847923	0.0379973	0.908164	0.114782	0.843306	0.042792	0.90322	0.110878	1.07105	0.180042	29669	278
cmo:103485605	NA	NA	NA	NA	NA	NA	NA	NA	NA	NA	NA	NA	NA	NA	NA	NA	NA	NA	NA	NA	NA	NA	NA	NA	48133.8	427	GO:0019706,GO:0008270,GO:0016021,GO:0005886	protein-cysteine S-palmitoyltransferase activity|zinc ion binding|integral component of membrane|plasma membrane|
cmo:103485612	NA	NA	NA	NA	NA	NA	NA	NA	NA	NA	NA	NA	NA	NA	NA	NA	NA	NA	NA	NA	NA	NA	NA	NA	44162.8	391
cmo:103485613	29879	28117.8	58405.3	63599.8	54425.6	65508	42098.5	45837.6	28998.4	61002.6	59966.8	43968	2.10365	0.00727786	2.06793	0.0587833	1.51622	0.0204657	0.983021	0.865847	0.720757	0.0321851	0.733206	0.143184	25730.3	228
cmo:103485627	14964	14896.4	6758.82	9062.62	5276.42	4691.48	9087.96	10193.2	14930.2	7910.72	4983.95	9640.6	0.529848	0.142069	0.333817	0.0337528	0.645712	0.0823301	0.630025	0.163234	1.21868	0.374332	1.93433	0.0151649	54241.4	486	GO:0019752,GO:0006580,GO:0016831,GO:0030170,GO:0005829,GO:0005886	carboxylic acid metabolic process|ethanolamine metabolic process|carboxy-lyase activity|pyridoxal phosphate binding|cytosol|plasma membrane|	path:cmo00340,path:cmo01100,path:cmo01110	Histidine metabolism|Metabolic pathways|Biosynthesis of secondary metabolites|
cmo:103485628	126220	125259	176187	195229	207424	209801	115104	110386	125740	185708	208613	112745	1.47692	0.0821111	1.65909	0.000464646	0.896656	0.11113	1.12334	0.258555	0.60711	0.037976	0.540452	0.0141875	27233	255	GO:0009765,GO:0018298,GO:0016168,GO:0009535,GO:0016021,GO:0009523	photosynthesis, light harvesting|protein-chromophore linkage|chlorophyll binding|chloroplast thylakoid membrane|integral component of membrane|photosystem II|	path:cmo00196,path:cmo01100	Photosynthesis - antenna proteins|Metabolic pathways|
cmo:103485641	141520	142299	105668	94959.6	101539	107167	123706	115609	141909	100314	104353	119657	0.706885	0.0961505	0.73535	0.0534157	0.843195	0.122361	1.04027	0.588413	1.19283	0.128828	1.14666	0.0929583	41977.2	391	GO:0006826,GO:0010039,GO:0009507,GO:0009941,GO:0009706,GO:0016021,GO:0009536	iron ion transport|response to iron ion|chloroplast|chloroplast envelope|chloroplast inner membrane|integral component of membrane|plastid|
cmo:103485650	26636	22597	28276.5	28398.3	24742.7	24455.5	27638	29556.1	24616.5	28337.4	24599.1	28597	1.15116	0.329866	0.999294	0.979473	1.1617	0.28669	0.868079	0.013108	1.00916	0.840997	1.16252	0.131266	64803.1	568	GO:0006886,GO:0006904,GO:0009705,GO:0005802	intracellular protein transport|vesicle docking involved in exocytosis|plant-type vacuole membrane|trans-Golgi network|	path:cmo04144	Endocytosis|
cmo:103485653	613960	582425	495171	471464	471536	485584	487501	465583	598192	483317	478560	476542	0.807963	0.0276995	0.80001	0.0334643	0.796637	0.0239559	0.990157	0.772914	0.985982	0.716236	0.995783	0.889416	116155	1041	GO:0032784,GO:0006357,GO:0006351,GO:0006412,GO:0003735,GO:0005634,GO:0005840	regulation of DNA-templated transcription, elongation|regulation of transcription from RNA polymerase II promoter|transcription, DNA-templated|translation|structural constituent of ribosome|nucleus|ribosome|
cmo:103485654	94261	95947.5	81671.6	77399.3	72991	69827.1	75138	73985.4	95104.2	79535.4	71409	74561.7	0.836297	0.0706076	0.75085	0.026568	0.784	0.0025407	0.897827	0.0947218	0.937465	0.232144	1.04415	0.276666	52431.9	458
cmo:103485660	14070	14311.3	13194.7	14174.4	15927.8	16829.3	23749.1	21541.6	14190.7	13684.6	16378.6	22645.4	0.964338	0.485218	1.15418	0.0974545	1.59579	0.05952	1.19686	0.0639374	1.65481	0.0181673	1.38262	0.0479778	30128.4	275	GO:0046872,GO:0004722,GO:0016021	metal ion binding|protein serine/threonine phosphatase activity|integral component of membrane|
cmo:103485679;cmo:103485677;cmo:103503234;cmo:103485674	113400	128594	176262	210322	139627	137077	93102.9	98413.9	120997	193292	138352	95758.4	1.59749	0.059708	1.14343	0.270123	0.791412	0.126538	0.715766	0.162925	0.495408	0.0592294	0.692137	0.0306811	82839	748	GO:0009992,GO:0009755,GO:0009311,GO:0046777,GO:0009751,GO:0007178,GO:0009826,GO:0005524,GO:0005509,GO:0001653,GO:0030247,GO:0004675,GO:0031625,GO:0005623,GO:0016021,GO:0009506	cellular water homeostasis|hormone-mediated signaling pathway|oligosaccharide metabolic process|protein autophosphorylation|response to salicylic acid|transmembrane receptor protein serine/threonine kinase signaling pathway|unidimensional cell growth|ATP binding|calcium ion binding|peptide receptor activity|polysaccharide binding|transmembrane receptor protein serine/threonine kinase activity|ubi…
cmo:103485681	18349	17762.6	33608.3	30098	33943.6	30700.7	28551	27058.5	18055.8	31853.1	32322.1	27804.8	1.76415	0.0452934	1.79012	0.0369657	1.53994	0.0107986	1.01472	0.860486	0.872906	0.205472	0.860239	0.156233	14128.3	123	GO:0045454,GO:0034599,GO:0006662,GO:0055114,GO:0006457,GO:0000103,GO:0016671,GO:0003756,GO:0015035,GO:0005737,GO:0005829,GO:0005886	cell redox homeostasis|cellular response to oxidative stress|glycerol ether metabolic process|oxidation-reduction process|protein folding|sulfate assimilation|oxidoreductase activity, acting on a sulfur group of donors, disulfide as acceptor|protein disulfide isomerase activity|protein disulfide oxidoreductase activity|cytoplasm|cytosol|plasma membrane|
cmo:103485686	NA	NA	NA	NA	NA	NA	NA	NA	NA	NA	NA	NA	NA	NA	NA	NA	NA	NA	NA	NA	NA	NA	NA	NA	23468.8	215
cmo:103485690	961220	935698	1.18311e+06	1.14505e+06	1.09708e+06	1.10401e+06	1.15724e+06	1.18665e+06	948459	1.16408e+06	1.10055e+06	1.17195e+06	1.22734	0.0118302	1.16035	0.0466007	1.23563	0.00760779	0.945424	0.170131	1.00676	0.774887	1.06488	0.108873	79722	716	GO:0051748	UTP-monosaccharide-1-phosphate uridylyltransferase activity|	path:cmo00040,path:cmo00052,path:cmo00053,path:cmo00520,path:cmo01100	Pentose and glucuronate interconversions|Galactose metabolism|Ascorbate and aldarate metabolism|Amino sugar and nucleotide sugar metabolism|Metabolic pathways|
cmo:103485701	960420	954076	767499	726842	1.19428e+06	1.15701e+06	2.03668e+06	2.10198e+06	957248	747171	1.17564e+06	2.06933e+06	0.78054	0.0660032	1.22815	0.0409146	2.16175	0.00965947	1.57346	0.0108429	2.76955	0.00299419	1.76016	0.00156171	242954	2218	GO:0006541,GO:0097054,GO:0051538,GO:0050660,GO:0010181,GO:0016040,GO:0005506,GO:0009501	glutamine metabolic process|L-glutamate biosynthetic process|3 iron, 4 sulfur cluster binding|flavin adenine dinucleotide binding|FMN binding|glutamate synthase (NADH) activity|iron ion binding|amyloplast|	path:cmo00250,path:cmo00910,path:cmo01100,path:cmo01110,path:cmo01230	Alanine, aspartate and glutamate metabolism|Nitrogen metabolism|Metabolic pathways|Biosynthesis of secondary metabolites|Biosynthesis of amino acids|
cmo:103485702	27495	30961.5	24019.1	21120.4	23933.2	22539.9	21310.8	22457	29228.3	22569.8	23236.5	21883.9	0.772191	0.098582	0.795002	0.113339	0.748723	0.0890496	1.02954	0.721734	0.969609	0.73271	0.941787	0.273731	17989.2	161	GO:0015031,GO:0016192,GO:0070062,GO:0016021	protein transport|vesicle-mediated transport|extracellular exosome|integral component of membrane|
cmo:103485714	193610	179480	325839	244646	229863	220337	197873	203608	186545	285242	225100	200740	1.52908	0.193058	1.20668	0.0744881	1.07609	0.275075	0.789155	0.354342	0.703753	0.250344	0.891781	0.058659	24795.3	231	GO:0015979,GO:0005509,GO:0048046,GO:0009507,GO:0009570,GO:0009534,GO:0009535,GO:0019898,GO:0009654,GO:0009579,GO:0031977	photosynthesis|calcium ion binding|apoplast|chloroplast|chloroplast stroma|chloroplast thylakoid|chloroplast thylakoid membrane|extrinsic component of membrane|photosystem II oxygen evolving complex|thylakoid|thylakoid lumen|	path:cmo00195,path:cmo01100	Photosynthesis|Metabolic pathways|
cmo:103485727	66064	66303.9	79655.6	60478.8	93105.1	75353.2	206711	213511	66183.9	70067.2	84229.2	210111	1.05867	0.788272	1.27265	0.268636	3.17465	0.00810613	1.20212	0.398546	2.99871	0.0752649	2.49452	0.0673094	32458.6	286
cmo:103485732	51472	50414.1	32352.8	29271.7	30657.8	33766.1	25425.7	25548.9	50943	30812.3	32211.9	25487.3	0.604838	0.0538255	0.632313	0.0565938	0.500309	0.00639949	1.04543	0.587725	0.827178	0.164479	0.791236	0.129328	67688.3	615
cmo:103485741	35737	33721.3	38123.7	41425.4	49467.9	47694.6	43212	43843.3	34729.2	39774.5	48581.2	43527.6	1.14528	0.130642	1.39886	0.0175506	1.25335	0.0669061	1.22142	0.0896696	1.09436	0.264692	0.895976	0.0719524	15879.4	147	GO:0055114,GO:0009055,GO:0046872	oxidation-reduction process|electron carrier activity|metal ion binding|
cmo:103485750	24109	22281.3	17386.8	14868	20036.7	17161.3	32857.3	23328.8	23195.1	16127.4	18599	28093	0.695293	0.0866442	0.80185	0.165655	1.21116	0.48317	1.15325	0.324495	1.74194	0.15137	1.51046	0.219292	39508.2	347
cmo:103485760;cmo:103495386	1049800	1.05709e+06	1.03016e+06	1.20354e+06	1.1025e+06	1.10583e+06	961772	1.00816e+06	1.05344e+06	1.11685e+06	1.10417e+06	984967	1.06019	0.605716	1.04815	0.0225623	0.934997	0.207506	0.988645	0.931509	0.881916	0.343711	0.892045	0.127906	49772.3	444	GO:0015031,GO:0050790,GO:0005096,GO:0005093,GO:0048046,GO:0005829,GO:0009506	protein transport|regulation of catalytic activity|GTPase activator activity|Rab GDP-dissociation inhibitor activity|apoplast|cytosol|plasmodesma|
cmo:103485761	98017	95916.2	100808	101168	104522	98125.4	101606	104741	96966.6	100988	101324	103173	1.04147	0.157643	1.04493	0.38449	1.06401	0.0914585	1.00333	0.943237	1.02164	0.39199	1.01826	0.667757	52693.4	472	GO:0000919,GO:0042546,GO:0009793,GO:0043547,GO:0048528,GO:0005096,GO:0005525,GO:0005089,GO:0005829,GO:0016020,GO:0005634	cell plate assembly|cell wall biogenesis|embryo development ending in seed dormancy|positive regulation of GTPase activity|post-embryonic root development|GTPase activator activity|GTP binding|Rho guanyl-nucleotide exchange factor activity|cytosol|membrane|nucleus|
cmo:103485762	23457	22799.9	28087.8	24242.3	29073.9	27621.3	27319.1	27184.9	23128.4	26165	28347.6	27252	1.13129	0.341024	1.22566	0.0370667	1.17829	0.0487967	1.08341	0.45363	1.04154	0.660819	0.961351	0.367586	54075.9	483	GO:0006914,GO:0015031,GO:0008234,GO:0005737	autophagy|protein transport|cysteine-type peptidase activity|cytoplasm|	path:cmo04140	Regulation of autophagy|
cmo:103485765	20279	18513	17718.2	19504.3	19519.3	20384.1	22952.7	23434.4	19396	18611.2	19951.7	23193.6	0.95954	0.595548	1.02865	0.642112	1.19579	0.143378	1.07202	0.358587	1.24621	0.12304	1.16249	0.0515024	55688	491	GO:0030785],GO:0009507	|chloroplast|
cmo:103485774	672750	662813	524477	565810	417013	425373	459728	455539	667782	545144	421193	457634	0.816351	0.106677	0.630735	0.00111821	0.685304	0.00155974	0.772628	0.0767544	0.839473	0.132092	1.08652	0.0412397	69597.8	616	GO:0008168,GO:0005768,GO:0005794,GO:0000139,GO:0016021,GO:0016020,GO:0005802	methyltransferase activity|endosome|Golgi apparatus|Golgi membrane|integral component of membrane|membrane|trans-Golgi network|
cmo:103485795	147890	146533	125716	138752	97093.1	93470.1	86179.7	84439.4	147212	132234	95281.6	85309.5	0.898257	0.269282	0.647243	0.020433	0.579503	0.00321518	0.720554	0.0648889	0.645141	0.0618419	0.895341	0.0608716	26521.2	234	GO:0006457,GO:0042277,GO:0003755,GO:0005783,GO:0005768,GO:0005794,GO:0005802	protein folding|peptide binding|peptidyl-prolyl cis-trans isomerase activity|endoplasmic reticulum|endosome|Golgi apparatus|trans-Golgi network|
cmo:103485798	141620	136148	114488	121997	91653.2	97133.2	84710.9	82188.3	138884	118243	94393.2	83449.6	0.851379	0.0678382	0.679655	0.012547	0.600858	0.00319988	0.798299	0.0352219	0.705747	0.0273142	0.884064	0.0977013	75962.1	691	GO:0006002,GO:0006541,GO:0006487,GO:0006048,GO:0006047,GO:0030246,GO:0004360	fructose 6-phosphate metabolic process|glutamine metabolic process|protein N-linked glycosylation|UDP-N-acetylglucosamine biosynthetic process|UDP-N-acetylglucosamine metabolic process|carbohydrate binding|glutamine-fructose-6-phosphate transaminase (isomerizing) activity|	path:cmo00250,path:cmo00520,path:cmo01100,path:cmo04931	Alanine, aspartate and glutamate metabolism|Amino sugar and nucleotide sugar metabolism|Metabolic pathways|Insulin resistance|
cmo:103485801;cmo:103491870;cmo:103488657;cmo:103490977	81222	85498.4	87072.7	92635.7	83423.8	81593.7	84251.6	83333.5	83360.2	89854.2	82508.8	83792.6	1.0779	0.208044	0.989786	0.768108	1.00519	0.866482	0.918251	0.192912	0.932539	0.259099	1.01556	0.374552	53526.4	485	GO:0046872,GO:0004722	metal ion binding|protein serine/threonine phosphatase activity|
cmo:103485802	378550	369008	378657	391891	351615	391171	380656	389042	373779	385274	371393	384849	1.03075	0.30286	0.993617	0.908815	1.02962	0.226998	0.963971	0.604324	0.998897	0.965427	1.03623	0.612959	48753.2	413	GO:0006376,GO:0045843,GO:0042802,GO:0003729,GO:0005685,GO:0071004	mRNA splice site selection|negative regulation of striated muscle tissue development|identical protein binding|mRNA binding|U1 snRNP|U2-type prespliceosome|
cmo:103485803;REV__cmo:103503312	746220	744580	814039	898740	909827	891533	921680	947608	745400	856390	900680	934644	1.1489	0.219689	1.20832	0.0322183	1.25388	0.0378659	1.05172	0.482621	1.09138	0.30877	1.03771	0.17597	59309.9	545	GO:0006457,GO:0005524,GO:0005829	protein folding|ATP binding|cytosol|
cmo:103485804	10363	9362.37	11313.7	11436.8	10972.2	8745.14	17882	17821.2	9862.68	11375.2	9858.68	17851.6	1.15336	0.2125	0.999595	0.970011	1.81002	0.0539807	0.86668	0.412855	1.56934	0.00357715	1.81075	0.118856	35738.2	327
cmo:103485807	590400	597545	515216	550587	512225	494176	507802	521124	593973	532901	503200	514463	0.897182	0.178633	0.847178	0.047175	0.86614	0.0275958	0.944265	0.304423	0.965401	0.476236	1.02238	0.429889	47388.9	411
cmo:103485810	141200	125512	124336	131174	142188	147415	171261	176299	133356	127755	144801	173780	0.957997	0.609945	1.08582	0.375905	1.30313	0.121998	1.13343	0.0741388	1.36026	0.0215944	1.20013	0.0178826	59784.5	521	GO:0071369,GO:0071281,GO:0071732,GO:0030245,GO:0008422,GO:0005829	cellular response to ethylene stimulus|cellular response to iron ion|cellular response to nitric oxide|cellulose catabolic process|beta-glucosidase activity|cytosol|	path:cmo00460,path:cmo00500,path:cmo00940,path:cmo01100,path:cmo01110	Cyanoamino acid metabolism|Starch and sucrose metabolism|Phenylpropanoid biosynthesis|Metabolic pathways|Biosynthesis of secondary metabolites|
cmo:103485811	26226	25475.8	18332.4	24125.5	16765.9	15755.6	15305.1	16044.8	25850.9	21229	16260.8	15675	0.82121	0.371693	0.629022	0.0180846	0.606362	0.00664863	0.76597	0.300306	0.738376	0.270461	0.963976	0.454507	64980.3	583	GO:0005739	mitochondrion|
cmo:103485817;cmo:103487189	888190	776712	688880	688897	517118	496650	456175	455911	832451	688888	506884	456043	0.827542	0.219144	0.608905	0.0658038	0.547832	0.0709057	0.7358	0.0418119	0.661999	0.000434608	0.899699	0.120339	82520	735	GO:0003924,GO:0005525,GO:0005737,GO:0005874	GTPase activity|GTP binding|cytoplasm|microtubule|
cmo:103485820	40953	43723.2	46569.1	44351	52616.4	51539.8	56464.2	59764.5	42338.1	45460	52078.1	58114.3	1.07374	0.232537	1.23005	0.0765802	1.37263	0.0191904	1.14558	0.0759998	1.27836	0.0237916	1.11591	0.129915	?	320	GO:0006366,GO:0003677,GO:0003899,GO:0005737,GO:0005665,GO:0000418,GO:0000419,GO:0005730,GO:0005634	transcription from RNA polymerase II promoter|DNA binding|DNA-directed RNA polymerase activity|cytoplasm|DNA-directed RNA polymerase II, core complex|DNA-directed RNA polymerase IV complex|DNA-directed RNA polymerase V complex|nucleolus|nucleus|	path:cmo00230,path:cmo00240,path:cmo01100,path:cmo03020	Purine metabolism|Pyrimidine metabolism|Metabolic pathways|RNA polymerase|
cmo:103485822	64079	70454.2	66384.8	66734.2	64501.1	64774.9	76840.1	79332.5	67266.6	66559.5	64638	78086.3	0.989488	0.874851	0.960923	0.563817	1.16085	0.16672	0.971132	0.0148351	1.17318	0.0574477	1.20806	0.049991	43428.7	386	GO:0070966,GO:0070481,GO:0071025,GO:0004519,GO:0046872,GO:0005737,GO:0005634	nuclear-transcribed mRNA catabolic process, no-go decay|nuclear-transcribed mRNA catabolic process, non-stop decay|RNA surveillance|endonuclease activity|metal ion binding|cytoplasm|nucleus|	path:cmo03015	mRNA surveillance pathway|
cmo:103485823	12491	13270.3	8658.75	9811.65	11736.7	11818.7	12482.1	11657	12880.6	9235.2	11777.7	12069.5	0.716982	0.0736847	0.914374	0.204573	0.937029	0.291394	1.27531	0.15797	1.30691	0.0930035	1.02478	0.611335	31949.2	288	GO:0016568,GO:0006355,GO:0006364,GO:0006351,GO:0008168,GO:0044822,GO:0005737,GO:0005634	chromatin modification|regulation of transcription, DNA-templated|rRNA processing|transcription, DNA-templated|methyltransferase activity|poly(A) RNA binding|cytoplasm|nucleus|
cmo:103485828	21296	20390.9	40039.6	21761.2	22768.1	21417.2	27164.2	25582	20843.4	30900.4	22092.6	26373.1	1.4825	0.457146	1.05993	0.275107	1.26529	0.0299591	0.714962	0.514748	0.853486	0.77392	1.19375	0.0538693	?	746	GO:0016787,GO:0046872,GO:0016021	hydrolase activity|metal ion binding|integral component of membrane|
cmo:103485838	35632	34498	31101.3	33030.3	31606.4	33110	38807.3	41944.3	35065	32065.8	32358.2	40375.8	0.914467	0.155876	0.922807	0.118895	1.15146	0.133313	1.00912	0.831511	1.25915	0.0479415	1.24777	0.0581547	45638.4	406	GO:0005525,GO:0016787,GO:0005737,GO:0005634	GTP binding|hydrolase activity|cytoplasm|nucleus|
cmo:103485847	1009200	983127	718417	754234	677024	674738	668663	670458	996163	736326	675881	669560	0.739162	0.019359	0.678484	0.0194741	0.672139	0.0197059	0.91791	0.175247	0.909326	0.15904	0.990648	0.0535755	182670	1615
cmo:103485854	1269500	1.27191e+06	1.11542e+06	1.16124e+06	1.04251e+06	1.0388e+06	957216	968379	1.2707e+06	1.13833e+06	1.04066e+06	962798	0.895826	0.11433	0.818959	0.000690199	0.757688	0.0110909	0.914195	0.138423	0.845798	0.0585052	0.925184	0.0322128	?	2611
cmo:103485855	59776	59544.1	65358.5	69114.2	61305.1	56437.9	43853.4	44286.5	59660	67236.3	58871.5	44069.9	1.12699	0.145119	0.986783	0.790056	0.738685	0.00351788	0.875591	0.133003	0.655448	0.0366287	0.748579	0.0868174	15396.2	146	GO:0015979,GO:0009535,GO:0009538	photosynthesis|chloroplast thylakoid membrane|photosystem I reaction center|	path:cmo00195,path:cmo01100	Photosynthesis|Metabolic pathways|
cmo:103485860	60134	63861	174704	163611	215098	232440	112786	107731	61997.5	169158	223769	110259	2.72846	0.00203331	3.60932	0.00198299	1.77844	0.00563596	1.32284	0.0333728	0.65181	0.0125388	0.492734	0.00913561	67692.5	599	GO:0010252,GO:0010120,GO:1901183,GO:0009733,GO:0010279	auxin homeostasis|camalexin biosynthetic process|positive regulation of camalexin biosynthetic process|response to auxin|indole-3-acetic acid amido synthetase activity|	path:cmo04075	Plant hormone signal transduction|
cmo:103485868	53158	49345.5	29755.3	32621.7	34028.1	31116.2	37376.7	37547.7	51251.7	31188.5	32572.2	37462.2	0.608535	0.0157311	0.635533	0.0176064	0.730945	0.0744415	1.04437	0.567966	1.20116	0.154871	1.15013	0.194925	45144.1	394	GO:0006633,GO:0045300],GO:0046872,GO:0009507	fatty acid biosynthetic process|acyl-| metal ion binding|chloroplast|	path:cmo00061,path:cmo01040,path:cmo01212	Fatty acid biosynthesis|Biosynthesis of unsaturated fatty acids|Fatty acid metabolism|
cmo:103485869	68355	73661.2	43328.4	42173.1	45566.1	42369.3	47244.8	42677.4	71008.1	42750.7	43967.7	44961.1	0.602054	0.0277538	0.619193	0.0116621	0.633183	0.0231769	1.02847	0.58575	1.0517	0.505213	1.02259	0.764488	19976.2	185
cmo:103485870	274790	259769	176795	223376	176661	184034	186592	192686	267279	200086	180347	189639	0.748601	0.224476	0.674752	0.0105747	0.709517	0.0183154	0.901351	0.55657	0.94779	0.757171	1.05152	0.199666	66541	580	GO:0010467,GO:0006397,GO:0000398,GO:0008380,GO:0016032,GO:0044822,GO:0071013,GO:0005654,GO:0071011,GO:0005681,GO:0005689,GO:0005686,GO:0005684	gene expression|mRNA processing|mRNA splicing, via spliceosome|RNA splicing|viral process|poly(A) RNA binding|catalytic step 2 spliceosome|nucleoplasm|precatalytic spliceosome|spliceosomal complex|U12-type spliceosomal complex|U2 snRNP|U2-type spliceosomal complex|	path:cmo03040	Spliceosome|
cmo:103485877	375320	380821	448438	439222	473137	460954	450981	469766	378070	443830	467045	460373	1.17393	0.00926654	1.23534	0.0121967	1.21769	0.0429063	1.05231	0.0981851	1.03727	0.292424	0.985714	0.619024	62290.1	539	GO:0005509,GO:0005829	calcium ion binding|cytosol|	path:cmo03015	mRNA surveillance pathway|
cmo:103485878	NA	NA	NA	NA	NA	NA	NA	NA	NA	NA	NA	NA	NA	NA	NA	NA	NA	NA	NA	NA	NA	NA	NA	NA	82068.5	735
cmo:103485881	6944.6	6769.19	6268.2	6948.47	4517.9	6209.71	4564.12	4334.63	6856.89	6608.33	5363.8	4449.37	0.96375	0.592138	0.782249	0.350172	0.64889	0.0139963	0.811672	0.384466	0.673297	0.04315	0.829519	0.467183	27732.2	253	GO:0000166,GO:0003723,GO:0005737,GO:0005634	nucleotide binding|RNA binding|cytoplasm|nucleus|
cmo:103485883	64929	65533.4	72835.3	78741.9	74699.9	70597.5	87371.5	84350.3	65231.2	75788.6	72648.7	85860.9	1.16185	0.158376	1.11371	0.155878	1.31626	0.0299086	0.95857	0.482981	1.1329	0.149508	1.18186	0.0529422	32481.7	286	GO:0015995,GO:0050992,GO:0008299,GO:0015979,GO:0016787,GO:0004452,GO:0046872	chlorophyll biosynthetic process|dimethylallyl diphosphate biosynthetic process|isoprenoid biosynthetic process|photosynthesis|hydrolase activity|isopentenyl-diphosphate delta-isomerase activity|metal ion binding|	path:cmo00900,path:cmo01100,path:cmo01110	Terpenoid backbone biosynthesis|Metabolic pathways|Biosynthesis of secondary metabolites|
cmo:103485885	189080	180082	170643	179115	175341	171660	187813	180256	184581	174879	173500	184035	0.947438	0.256824	0.93997	0.202036	0.997042	0.936527	0.992118	0.809422	1.05236	0.252072	1.06072	0.166222	159102	1452	GO:0006379,GO:0006378,GO:0003729,GO:0005829,GO:0005634	mRNA cleavage|mRNA polyadenylation|mRNA binding|cytosol|nucleus|	path:cmo03015	mRNA surveillance pathway|
cmo:103485887	66357	72724.2	91457.2	98639.6	93038.3	103936	66838.9	67830.7	69540.6	95048.4	98487.3	67334.8	1.3668	0.0368681	1.41626	0.0430313	0.968281	0.618504	1.03618	0.662078	0.708427	0.0610762	0.68369	0.087725	22920.2	217	GO:0015979,GO:0009535,GO:0016021,GO:0009538	photosynthesis|chloroplast thylakoid membrane|integral component of membrane|photosystem I reaction center|	path:cmo00195,path:cmo01100	Photosynthesis|Metabolic pathways|
cmo:103485895	14227	14544.3	14263	16187.6	12156.3	14489.8	12239	10201.7	14385.7	15225.3	13323	11220.4	1.05837	0.543776	0.926133	0.526202	0.779969	0.215934	0.87506	0.348225	0.736956	0.123639	0.842178	0.306894	46273.4	425	GO:0016021,GO:0005774,GO:0005773	integral component of membrane|vacuolar membrane|vacuole|
cmo:103485902	19611	20335.8	17530.1	13175.7	14657.3	15225.2	16148.7	15832.3	19973.4	15352.9	14941.3	15990.5	0.768669	0.302744	0.748059	0.00815538	0.800592	0.0194367	0.973188	0.923815	1.04153	0.782418	1.07023	0.123283	27002.9	228	GO:0009560,GO:0000741,GO:0006364,GO:0005730,GO:0032040	embryo sac egg cell differentiation|karyogamy|rRNA processing|nucleolus|small-subunit processome|
cmo:103485905	254190	256724	261295	263371	283418	266290	360008	365765	255457	262333	274854	362887	1.02692	0.0571248	1.07593	0.250989	1.42054	0.00187787	1.04773	0.375106	1.3833	0.00375404	1.32029	0.05708	85928.1	760
cmo:103485906	23943	26708.5	25095.5	23716.9	25267.2	25041.5	25418.4	24933.8	25325.7	24406.2	25154.3	25176.1	0.963692	0.63518	0.993232	0.938409	0.994091	0.948125	1.03065	0.471935	1.03154	0.456527	1.00086	0.947418	130287	1177	GO:0051301,GO:0070601,GO:0006302,GO:0007067,GO:0007062,GO:0000775,GO:0000228	cell division|centromeric sister chromatid cohesion|double-strand break repair|mitotic nuclear division|sister chromatid cohesion|chromosome, centromeric region|nuclear chromosome|
cmo:103485908	244630	235954	187886	220307	163660	156120	140761	138753	240292	204096	159890	139757	0.849369	0.27192	0.665401	0.00679685	0.581615	0.00891973	0.783406	0.180224	0.684761	0.130512	0.874082	0.0881631	38108.3	343	GO:0047655,GO:0008270	allyl-alcohol dehydrogenase activity|zinc ion binding|
cmo:103485909	201300	194213	160303	155921	175336	180258	139974	152030	197756	158112	177797	146002	0.799529	0.0123304	0.899072	0.0477909	0.738293	0.0518206	1.1245	0.0267532	0.923409	0.279728	0.821172	0.103726	60905.8	539	GO:0005975,GO:0004563,GO:0015929,GO:0005618,GO:0009505,GO:0005886	carbohydrate metabolic process|beta-N-acetylhexosaminidase activity|hexosaminidase activity|cell wall|plant-type cell wall|plasma membrane|	path:cmo00511,path:cmo00520,path:cmo00531,path:cmo00603,path:cmo00604,path:cmo01100	Other glycan degradation|Amino sugar and nucleotide sugar metabolism|Glycosaminoglycan degradation|Glycosphingolipid biosynthesis - globo series|Glycosphingolipid biosynthesis - ganglio series|Metabolic pathways|
cmo:103485911	46723	42886.4	36650.6	32177.1	43348.6	40305.4	39993.7	42018.8	44804.7	34413.9	41827	41006.2	0.768087	0.0934451	0.933541	0.349904	0.915222	0.247626	1.21541	0.151666	1.19156	0.191891	0.980377	0.706511	140816	1261
cmo:103485914	10135	10630.5	15783.6	11841.8	12987.7	8931.68	13877.9	10066.9	10382.8	13812.7	10959.7	11972.4	1.33035	0.299511	1.05557	0.876158	1.1531	0.565604	0.793449	0.424565	0.866765	0.569703	1.0924	0.743148	29986.9	268
cmo:103485917	233840	227686	251956	264584	218389	209885	222146	221898	230763	258270	214137	222022	1.1192	0.0847206	0.927952	0.104792	0.962123	0.211619	0.82912	0.0298668	0.859652	0.102097	1.03682	0.318046	118350	1057
cmo:103485930	178190	167742	206090	200497	335811	325147	446188	462932	172966	203293	330479	454560	1.17534	0.0765052	1.91066	0.00854609	2.62803	0.00343056	1.62562	0.00214437	2.23598	0.00126168	1.37546	0.00624713	19161.8	174	GO:0010030,GO:0009737,GO:0005737,GO:0005634	positive regulation of seed germination|response to abscisic acid|cytoplasm|nucleus|
cmo:103485946	NA	NA	NA	NA	NA	NA	NA	NA	NA	NA	NA	NA	NA	NA	NA	NA	NA	NA	NA	NA	NA	NA	NA	NA	44807.9	404
cmo:103485958	19993	19357.4	24845.2	20682.8	24162	22340.5	42167.7	46026	19675.2	22764	23251.2	44096.9	1.15699	0.359503	1.18175	0.109467	2.24124	0.0184828	1.0214	0.837222	1.93713	0.0487595	1.89654	0.00868478	65952.6	584	GO:0022900,GO:0055114,GO:0005509,GO:0050660,GO:0008137,GO:0016491,GO:0005743,GO:0005758,GO:0005739,GO:0005777	electron transport chain|oxidation-reduction process|calcium ion binding|flavin adenine dinucleotide binding|NADH dehydrogenase (ubiquinone) activity|oxidoreductase activity|mitochondrial inner membrane|mitochondrial intermembrane space|mitochondrion|peroxisome|
cmo:103485963	66258	63868.5	68123.5	57396.1	52223.9	54458.1	57785.4	63802.7	65063.3	62759.8	53341	60794.1	0.964597	0.725008	0.819833	0.0199762	0.934384	0.379793	0.849923	0.301497	0.968679	0.800495	1.13973	0.195188	43816.1	397	GO:0004252,GO:0016021	serine-type endopeptidase activity|integral component of membrane|
cmo:103485969	391890	366828	511403	497150	726038	735018	935585	984823	379359	504276	730528	960204	1.32929	0.0424505	1.92569	0.0269434	2.53112	0.00269256	1.44867	0.00924597	1.90412	0.00630584	1.3144	0.0481128	30088.2	266
cmo:103485970	414080	403220	304832	365464	261243	260454	297538	285268	408650	335148	260848	291403	0.820134	0.262634	0.638317	0.0174048	0.713087	0.0100924	0.778308	0.224362	0.869476	0.365105	1.11714	0.118294	50663.9	466	GO:0005524,GO:0016787,GO:0000139,GO:0016021	ATP binding|hydrolase activity|Golgi membrane|integral component of membrane|	path:cmo00230,path:cmo00240	Purine metabolism|Pyrimidine metabolism|
cmo:103485971	50762	52395.9	45498.5	58810.6	49152.9	51240.9	47900.9	52841.4	51579	52154.5	50196.9	50371.2	1.01116	0.985086	0.973205	0.413246	0.976583	0.703529	0.962464	0.852901	0.965806	0.866969	1.00347	0.968845	25584.1	243	GO:0005215,GO:0016021	transporter activity|integral component of membrane|
cmo:103485974;cmo:103502971	180190	171889	284421	261014	280655	280298	337940	347437	176039	272717	280476	342688	1.54918	0.0255725	1.59326	0.0320665	1.94666	0.00456433	1.02845	0.622097	1.25657	0.0927801	1.22181	0.043579	27250.9	261	GO:0016491	oxidoreductase activity|	path:cmo00061,path:cmo00780,path:cmo01040,path:cmo01100,path:cmo01212	Fatty acid biosynthesis|Biotin metabolism|Biosynthesis of unsaturated fatty acids|Metabolic pathways|Fatty acid metabolism|
cmo:103485978	6605.8	6382.84	7310.87	6061.81	5849.45	5774.29	7456.39	7479.31	6494.32	6686.34	5811.87	7467.85	1.02957	0.835052	0.894916	0.0679547	1.1499	0.075738	0.869216	0.383514	1.11688	0.435349	1.28493	0.0115169	55082.7	490
cmo:103485980	128320	122011	65751.3	81099.5	62183.3	64950	64896.3	65589.9	125165	73425.4	63566.7	65243.1	0.586627	0.107043	0.507861	0.00265787	0.521255	0.0192729	0.865731	0.405207	0.888564	0.476957	1.02637	0.433321	19829.2	194	GO:0001522,GO:0006364,GO:0003723,GO:0031429,GO:0009535,GO:0005730	pseudouridine synthesis|rRNA processing|RNA binding|box H/ACA snoRNP complex|chloroplast thylakoid membrane|nucleolus|	path:cmo03008	Ribosome biogenesis in eukaryotes|
cmo:103485981	389480	373066	541788	559613	556347	576776	502536	523651	381273	550701	566561	513093	1.44437	0.00707777	1.48597	0.00562389	1.34574	0.00997551	1.0288	0.36357	0.93171	0.120507	0.905628	0.0701621	44450.4	411	GO:0006520,GO:0006807,GO:0009646,GO:0046686,GO:0009651,GO:0005524,GO:0050897,GO:0005507,GO:0004353],GO:0008270,GO:0005739	cellular amino acid metabolic process|nitrogen compound metabolic process|response to absence of light|response to cadmium ion|response to salt stress|ATP binding|cobalt ion binding|copper ion binding|glutamate dehydrogenase|zinc ion binding|mitochondrion|	path:cmo00220,path:cmo00250,path:cmo00910,path:cmo01100,path:cmo01200	Arginine biosynthesis|Alanine, aspartate and glutamate metabolism|Nitrogen metabolism|Metabolic pathways|Carbon metabolism|
cmo:103485983	39822	43988.8	51413.7	52364.4	51344	52144.4	62007.8	63053.1	41905.4	51889.1	51744.2	62530.5	1.23824	0.135067	1.23479	0.139567	1.49218	0.0716145	0.997208	0.838529	1.20508	0.00454284	1.20845	0.00369196	35310.5	322
cmo:103485986	20254	21220.2	35256.6	23142.1	24554.4	37765.3	22856.1	52180.8	20737.1	29199.3	31159.9	37518.5	1.40807	0.36753	1.50262	0.322181	1.80924	0.43247	1.06714	0.851389	1.28491	0.733294	1.20406	0.819302	15909.7	157	GO:0046872,GO:0004784,GO:0005737	metal ion binding|superoxide dismutase activity|cytoplasm|	path:cmo04146	Peroxisome|
cmo:103485988	1109200	1.10567e+06	1.08693e+06	1.14e+06	1.1965e+06	1157987	1.10871e+06	1.13264e+06	1.10743e+06	1.11346e+06	1.17724e+06	1.12068e+06	1.00544	0.864736	1.06304	0.163908	1.01196	0.464801	1.05728	0.20924	1.00648	0.830714	0.95195	0.147996	123172	1114
cmo:103485993	27292	31268.4	31788.7	30888.3	30835.6	27166	39846	41855.2	29280.2	31338.5	29000.8	40850.6	1.0703	0.485932	0.990457	0.929588	1.39516	0.0969486	0.925405	0.421674	1.30353	0.0216834	1.4086	0.0828256	42540.1	386	GO:0009398,GO:0009231,GO:0005524,GO:0003919,GO:0016787,GO:0000287,GO:0008531	FMN biosynthetic process|riboflavin biosynthetic process|ATP binding|FMN adenylyltransferase activity|hydrolase activity|magnesium ion binding|riboflavin kinase activity|	path:cmo00740,path:cmo01100,path:cmo01110	Riboflavin metabolism|Metabolic pathways|Biosynthesis of secondary metabolites|
cmo:103485997	29991	29264	41387.5	43127.3	30203.8	26127.1	33012.2	34691.9	29627.5	42257.4	28165.4	33852	1.42629	0.00988199	0.950651	0.596107	1.14259	0.0723639	0.666521	0.0918412	0.801092	0.0223322	1.2019	0.209136	105814	938	GO:0031047,GO:0006396,GO:0008408,GO:0003676,GO:0000166,GO:0005737,GO:0000176,GO:0005730	gene silencing by RNA|RNA processing|3'-5' exonuclease activity|nucleic acid binding|nucleotide binding|cytoplasm|nuclear exosome (RNase complex)|nucleolus|	path:cmo03018	RNA degradation|
cmo:103485999;cmo:103486004	NA	NA	NA	NA	NA	NA	NA	NA	NA	NA	NA	NA	NA	NA	NA	NA	NA	NA	NA	NA	NA	NA	NA	NA	90694.7	804			path:cmo03018	RNA degradation|
cmo:103486012	36688	36519.9	32813.1	29913.9	38742.9	37296.1	37156.2	40229.6	36604	31363.5	38019.5	38692.9	0.856832	0.183202	1.03867	0.293517	1.05707	0.39928	1.21222	0.111702	1.23369	0.0771767	1.01771	0.749717	55003.7	493
cmo:103486013;cmo:103492443	71608	75182	72411.7	77688.9	75956.5	73919.7	77354	79061.2	73395	75050.3	74938.1	78207.6	1.02255	0.664001	1.02102	0.547892	1.06557	0.192691	0.998505	0.982865	1.04207	0.435437	1.04363	0.139546	47378.6	428	GO:0071472,GO:0042631,GO:0016567,GO:0006970,GO:0005829	cellular response to salt stress|cellular response to water deprivation|protein ubiquitination|response to osmotic stress|cytosol|
cmo:103486017	77369	76087.8	57850.8	56174.6	45448.2	46275.1	48456.7	48886	76728.4	57012.7	45861.7	48671.3	0.743046	0.00835064	0.597715	0.000590446	0.634333	0.00212151	0.804411	0.0120997	0.853693	0.0424324	1.06126	0.0544905	48200.9	434
cmo:103486019	86866	82613.3	78513.7	79716.4	79842.4	78136.1	78966.8	77864.2	84739.7	79115.1	78989.2	78415.5	0.933625	0.201002	0.93214	0.18049	0.92537	0.179236	0.99841	0.914655	0.991158	0.482036	0.992737	0.638075	51215.2	433	GO:0005578	proteinaceous extracellular matrix|
cmo:103486020	52846	54504.3	32352.8	35271.1	37769.7	32430.6	43966.4	37288.9	53675.1	33812	35100.2	40627.6	0.629937	0.0375262	0.653937	0.101189	0.756917	0.170835	1.0381	0.733857	1.20158	0.230178	1.15748	0.324202	40783.1	354	GO:0006261,GO:0006281,GO:0005524,GO:0003677,GO:0005663,GO:0005634	DNA-dependent DNA replication|DNA repair|ATP binding|DNA binding|DNA replication factor C complex|nucleus|	path:cmo03030,path:cmo03420,path:cmo03430	DNA replication|Nucleotide excision repair|Mismatch repair|
cmo:103486029	517750	502061	625895	590059	733430	696216	526026	542973	509906	607977	714823	534499	1.19233	0.0598967	1.40187	0.0158603	1.04823	0.166796	1.17574	0.0556139	0.879143	0.0921704	0.747737	0.0194186	179288	1627
cmo:103486035	1348100	1.20377e+06	1.50527e+06	1.9496e+06	1.45931e+06	1.46247e+06	1.18773e+06	1.22441e+06	1.27594e+06	1.72743e+06	1.46089e+06	1.20607e+06	1.35386	0.226189	1.14496	0.249435	0.945241	0.505005	0.8457	0.434207	0.698184	0.220682	0.825569	0.0493148	27262	254	GO:0044262,GO:0006094,GO:0046166,GO:0019563,GO:0006096,GO:0006098,GO:0046686,GO:0009735,GO:0009651,GO:0010043,GO:0005507,GO:0004807,GO:0048046,GO:0005618,GO:0009507,GO:0009570,GO:0005829,GO:0005739,GO:0005886,GO:0009506,GO:0005774,GO:0005773	cellular carbohydrate metabolic process|gluconeogenesis|glyceraldehyde-3-phosphate biosynthetic process|glycerol catabolic process|glycolytic process|pentose-phosphate shunt|response to cadmium ion|response to cytokinin|response to salt stress|response to zinc ion|copper ion binding|triose-phosphate isomerase activity|apoplast|cell wall|chloroplast|chloroplast stroma|cytosol|mitochondrion|plasma …	path:cmo00010,path:cmo00051,path:cmo00562,path:cmo00710,path:cmo01100,path:cmo01110,path:cmo01200,path:cmo01230	Glycolysis / Gluconeogenesis|Fructose and mannose metabolism|Inositol phosphate metabolism|Carbon fixation in photosynthetic organisms|Metabolic pathways|Biosynthesis of secondary metabolites|Carbon metabolism|Biosynthesis of amino acids|
cmo:103486036	27704	30758.6	29776.5	20308.6	24492.8	25566.8	24284.9	21034.3	29231.3	25042.5	25029.8	22659.6	0.856703	0.530516	0.856268	0.171476	0.775182	0.113498	0.999492	0.942162	0.904843	0.738347	0.905303	0.378119	38005.4	336	GO:0071034,GO:0043928,GO:0000467,GO:0071035,GO:0071038,GO:0071049,GO:0034427,GO:0071051,GO:0030307,GO:0034475,GO:0003723,GO:0005737,GO:0000177,GO:0000178,GO:0000176,GO:0005730,GO:0005634	CUT catabolic process|exonucleolytic nuclear-transcribed mRNA catabolic process involved in deadenylation-dependent decay|exonucleolytic trimming to generate mature 3'-end of 5.8S rRNA from tricistronic rRNA transcript (SSU-rRNA, 5.8S rRNA, LSU-rRNA)|nuclear polyadenylation-dependent rRNA catabolic process|nuclear polyadenylation-dependent tRNA catabolic process|nuclear retention of pre-mRNA with…	path:cmo03018	RNA degradation|
cmo:103486042;cmo:103496177;cmo:103486039	349680	354401	470120	400199	506312	523709	475455	495052	352040	435159	515010	485254	1.23611	0.232327	1.46293	0.0130291	1.3784	0.0247077	1.1835	0.268487	1.11512	0.387139	0.942221	0.155925	41161.2	357	GO:0009738,GO:0042742,GO:0005524,GO:0004674,GO:0005737,GO:0005634	abscisic acid-activated signaling pathway|defense response to bacterium|ATP binding|protein serine/threonine kinase activity|cytoplasm|nucleus|	path:cmo04075	Plant hormone signal transduction|
cmo:103486046	1180300	1.12406e+06	947691	1.0924e+06	876212	922864	770879	772906	1.15218e+06	1.02004e+06	899538	771893	0.885316	0.310355	0.780727	0.0202718	0.669941	0.0382522	0.881863	0.309766	0.756725	0.160165	0.858099	0.106371	63555.3	570	GO:0007049,GO:0051301,GO:0006810,GO:0008289,GO:0005737,GO:0016021,GO:0005886	cell cycle|cell division|transport|lipid binding|cytoplasm|integral component of membrane|plasma membrane|
cmo:103486050	56448	53207.7	57625.5	62099.9	54501.3	54476.8	49338.7	51729.3	54827.8	59862.7	54489	50534	1.09183	0.21417	0.99382	0.877426	0.921686	0.170626	0.910233	0.242506	0.844165	0.0805582	0.927417	0.192969	66516.8	602	GO:0006397,GO:0006355,GO:0019252,GO:0005986,GO:0006351,GO:0046872,GO:0004535,GO:0003723,GO:0000932,GO:0005829,GO:0005634	mRNA processing|regulation of transcription, DNA-templated|starch biosynthetic process|sucrose biosynthetic process|transcription, DNA-templated|metal ion binding|poly(A)-specific ribonuclease activity|RNA binding|cytoplasmic mRNA processing body|cytosol|nucleus|	path:cmo03018	RNA degradation|
cmo:103486051	29040	29468.2	43646.1	44791.1	41104.7	40905.4	41353.1	47780.1	29254.1	44218.6	41005.1	44566.6	1.51153	0.00410077	1.40169	0.00675535	1.52343	0.105904	0.927327	0.0987728	1.00787	0.953405	1.08686	0.464687	57822.8	514	GO:0009738,GO:0045338,GO:0055114,GO:0030327,GO:0030328,GO:0001735,GO:0005764,GO:0005774,GO:0005773	abscisic acid-activated signaling pathway|farnesyl diphosphate metabolic process|oxidation-reduction process|prenylated protein catabolic process|prenylcysteine catabolic process|prenylcysteine oxidase activity|lysosome|vacuolar membrane|vacuole|	path:cmo00900	Terpenoid backbone biosynthesis|
cmo:103486052	104460	104637	63972.1	56026.5	60662.7	60135.9	65925.9	71554.2	104548	59999.3	60399.3	68740.1	0.573891	0.0753248	0.577717	0.00365328	0.657496	0.0617701	1.00667	0.915729	1.14568	0.244485	1.13809	0.192997	32220.9	298
cmo:103486055	218840	209671	237245	247205	233190	233535	237017	234655	214256	242225	233362	235836	1.13054	0.0539558	1.08918	0.155496	1.10072	0.124276	0.963411	0.322137	0.973623	0.411519	1.0106	0.276944	?	570
cmo:103486056	10981	12003.3	13028.8	12324.6	13202.9	12475	16659.7	18244.9	11492.1	12676.7	12839	17452.3	1.10307	0.224486	1.11719	0.191456	1.51863	0.0224325	1.0128	0.779285	1.37673	0.0409381	1.35933	0.0429797	62896.3	557	GO:0000079	regulation of cyclin-dependent protein serine/threonine kinase activity|
cmo:103486057	43178	44165.4	45404.1	39411.4	41933.7	43212.1	45192.9	42996.3	43671.7	42407.8	42572.9	44094.6	0.971058	0.731223	0.974838	0.315795	1.00968	0.775987	1.00389	0.944018	1.03978	0.665122	1.03574	0.374801	49402	454	GO:0016311,GO:0046854,GO:0006790,GO:0008441,GO:0000287,GO:0005737	dephosphorylation|phosphatidylinositol phosphorylation|sulfur compound metabolic process|3'(2'),5'-bisphosphate nucleotidase activity|magnesium ion binding|cytoplasm|	path:cmo00920,path:cmo01100	Sulfur metabolism|Metabolic pathways|
cmo:103486058	39422	41964.3	31006.9	27102.8	25816.3	27077.3	25148.7	25958.9	40693.2	29054.8	26446.8	25553.8	0.713998	0.0822267	0.649907	0.0103659	0.627962	0.0161113	0.910237	0.386208	0.879502	0.299538	0.966233	0.37006	72438.1	647	GO:0051301,GO:0032776,GO:0010424,GO:0010216,GO:0031508,GO:0090309,GO:0016567,GO:0003682,GO:0010385,GO:0042393,GO:0016874,GO:0008327,GO:0010428,GO:0010429,GO:0061630,GO:0004842,GO:0008270,GO:0010369,GO:0005720,GO:0005634	cell division|DNA methylation on cytosine|DNA methylation on cytosine within a CG sequence|maintenance of DNA methylation|pericentric heterochromatin assembly|positive regulation of methylation-dependent chromatin silencing|protein ubiquitination|chromatin binding|double-stranded methylated DNA binding|histone binding|ligase activity|methyl-CpG binding|methyl-CpNpG binding|methyl-CpNpN binding|ub…
cmo:103486060	189040	187247	186190	155358	179266	192431	159663	155795	188144	170774	185848	157729	0.907677	0.465001	0.987801	0.778069	0.838343	0.0239224	1.08827	0.50143	0.923614	0.556514	0.848696	0.106912	31603.6	304	GO:0003677,GO:0046872,GO:0003723	DNA binding|metal ion binding|RNA binding|
cmo:103486062;cmo:103486064	12815	13079.9	13013.7	12504	12954.4	12126.4	12594.4	13627.2	12947.4	12758.8	12540.4	13110.8	0.985434	0.596247	0.968564	0.499331	1.01262	0.815694	0.982881	0.701184	1.02759	0.625735	1.04548	0.482555	61064.5	530
cmo:103486067	21461	22655.8	26922.8	26851.3	22025.4	20780.3	20084.3	19091.5	22058.4	26887.1	21402.8	19587.9	1.2189	0.0857785	0.97028	0.52682	0.888002	0.085806	0.796027	0.0800692	0.728526	0.0502058	0.915202	0.151165	69759.4	623
cmo:103486073	NA	NA	NA	NA	NA	NA	NA	NA	NA	NA	NA	NA	NA	NA	NA	NA	NA	NA	NA	NA	NA	NA	NA	NA	42615.5	383	GO:0042631,GO:0009658,GO:0007623,GO:0042742,GO:0005996,GO:0032544,GO:0000272,GO:0045893,GO:0045727,GO:0009409,GO:0009611,GO:0006364,GO:0003824,GO:0050662,GO:0010297,GO:0003723,GO:0019843,GO:0048046,GO:0009507,GO:0009941,GO:0009570,GO:0016020,GO:0005777,GO:0009506,GO:0010287,GO:0005840,GO:0010319,GO:0005773	cellular response to water deprivation|chloroplast organization|circadian rhythm|defense response to bacterium|monosaccharide metabolic process|plastid translation|polysaccharide catabolic process|positive regulation of transcription, DNA-templated|positive regulation of translation|response to cold|response to wounding|rRNA processing|catalytic activity|coenzyme binding|heteropolysaccharide bind…
cmo:103486077	119460	119109	95036.7	101532	96442	99365.1	98300.3	100723	119285	98284.1	97903.5	99511.6	0.823946	0.106755	0.820755	0.0460541	0.834236	0.0399757	0.996127	0.936142	1.01249	0.766216	1.01643	0.48899	66203.3	586	GO:0048825,GO:0048366,GO:0090070,GO:2000012,GO:0042254,GO:0006364,GO:0003924,GO:0005525,GO:0043022,GO:0005829,GO:0005730,GO:0005634	cotyledon development|leaf development|positive regulation of ribosome biogenesis|regulation of auxin polar transport|ribosome biogenesis|rRNA processing|GTPase activity|GTP binding|ribosome binding|cytosol|nucleolus|nucleus|	path:cmo03008	Ribosome biogenesis in eukaryotes|
cmo:103486078	14407	16395.9	11107.6	8633.77	13334.4	11582.4	10710	7350.7	15401.4	9870.71	12458.4	9030.38	0.640895	0.123994	0.808913	0.157282	0.586333	0.181599	1.26216	0.272998	0.914866	0.710919	0.724841	0.300278	21034.5	184	GO:0007030,GO:0009306,GO:0009826,GO:0016192,GO:0031901,GO:0005768,GO:0005794,GO:0030173,GO:0005802	Golgi organization|protein secretion|unidimensional cell growth|vesicle-mediated transport|early endosome membrane|endosome|Golgi apparatus|integral component of Golgi membrane|trans-Golgi network|
cmo:103486087	24994	22441.6	22459.4	25263.9	22261.3	23108.8	27042.1	28141.6	23717.8	23861.7	22685	27591.9	1.00607	0.948985	0.956456	0.566039	1.16334	0.184481	0.95069	0.554019	1.15633	0.216236	1.2163	0.0191268	11776.1	104	GO:0006355,GO:0006351,GO:0003677,GO:0003713,GO:0005634	regulation of transcription, DNA-templated|transcription, DNA-templated|DNA binding|transcription coactivator activity|nucleus|
[truncated: 4,906 more rows]
