# Supplementary material for: iTRAQ-based Protein Profiling and Fruit Quality Changes at Different Development Stages of Oriental Melon
Source: BMC Plant Biol. 2017 Jan 28;17:28. doi: 10.1186/s12870-017-0977-7 (PMC5273850; doi:10.1186/s12870-017-0977-7)
Supplement: Additional file 11: — The raw data of firmness, rind colour, SSC, volatile compounds, suger content, ethylene production and expression analysis of genes. (XLSX 19 kb) [file 12870_2017_977_MOESM11_ESM.xlsx]

## Sheet: Sheet1
	Firmness(N/cm2)	standard error
5DAA	0.76	0.0088
15DAA	0.82	0.0033
25DAA	0.95	0.0058
35DAA	0.84	0.0219
	Single fruit weight (g)	standard error
5DAA	51	0.57735
15DAA	177	13.3721
25DAA	328	9.49512
35DAA	347	32.1086
	Soluble solids contents	standard error
5DAA	4.4	0.36056
15DAA	4.06667	0.03333
25DAA	7.5	0.17321
35DAA	12	0.05774

## Sheet: Sheet2
	L*	standard error
5DAA	49.6267	1.40722
15DAA	48.5633	0.92983
25DAA	45.12	1.35426
35DAA	80.2033	0.27339
	a*	standard error
5DAA	-15.3833	0.55381
15DAA	-19.04	0.56321
25DAA	-17.86	0.75791
35DAA	-10.4	0.25239
	b*	standard error
5DAA	25.2833	0.74244
15DAA	27.46	2.22965
25DAA	33.8933	2.1759
35DAA	33.7033	1.06578

## Sheet: Sheet3
Volatile compounds(ug.g-1FW)
	Total esters	standard error	Total standard error alcohols		Total aldehydes	standard error	Total acids	standard error
5DAA	0.02	0.00577	1.7	0.27285	7.8	0.00882	5.9	0.86667
15DAA	0.1	0.04372	4.8	0.54874	0.9	0.00882	16.2	0.74413
25DAA	4.04	0.87312	35.3	3.00253	0.05	0.18187	20.4	1.0981
35DAA	124.5	5.25835	51.7	2.03663	0.02	0.88662	7.4	1.01622
Volatile types
	Total esters	standard error	Total standard error alcohols		Total aldehydes	standard error	Total acids	standard error
5DAA	1	0.07735	1	0.00577	2	0.00577	3	0.07503
15DAA	1	0.01626	3	0.07163	1	0.04372	3	0.04372
25DAA	5	0.12339	8	0.02339	2	0.07312	4	0.08723
35DAA	16	0.12584	7	0.25835	2	0.25835	2	0.02258

## Sheet: Sheet4
Suger content(mg/g)
	Fructose	standard error	Glucose	standard error	Sucrose	standard error
5DAA	11.7	0.33042	12.2	0.80604	12.1	0.03787
15DAA	13.9	1.01323	17.5	1.0314	12	0.0001
25DAA	20.1	1.47257	23.7	1.7226	12	0.00395
35DAA	27.4	0.62099	27.1	0.63643	51.1	1.58877

## Sheet: Sheet5
	Ethylene production(uL/L)	standard error
5DAA	0.25	0.33042
15DAA	2.1	0.21323
25DAA	3.5	0.21323
35DAA	7.5	0.22099

## Sheet: Sheet6
Relative expression CmLOX01-18
	CmLOX01	standard error	CmLOX02	standard error	CmLOX03	standard error	CmLOX04	standard error	CmLOX05	standard error	CmLOX06	standard error
5DAA	1	0	1	0	1	0	1	0	1	0	1	0
15DAA	0.7423	0.05576	0.3443	0.08761	0.434	0.02831	0.3733	0.06919	0.304	0.10038	4.4517	0.15282
25DAA	0.1997	0.01097	0.2907	0.11762	0.0317	0.00348	0.2277	0.04936	0.2223	0.05055	16.641	1.69421
35DAA	0.127	0.01012	0.3923	0.10383	0.0187	0.00762	0.358	0.01796	0.1633	0.05093	8.64	0.36922
	CmLOX07	standard error	CmLOX08	standard error	CmLOX09	standard error	CmLOX10	standard error	CmLOX11	standard error	CmLOX12	standard error
	1	0	1	0	1	0	1	0	1	0	1	0
	1.621	0.22484	1.5203	0.08837	1.1457	0.01906	4.552	0.22313	6.5373	0.73151	1.3733	0.16919
	2.675	0.38931	1.3457	0.08751	0.7153	0.04853	7.473	0.05052	15.8697	0.259	2.2277	0.04936
	3.7943	0.42821	5.4097	0.45594	2.3083	0.17014	1.8807	0.05055	3.2983	0.13189	1.358	0.11796
	CmLOX13	standard error	CmLOX14	standard error	CmLOX15	standard error	CmLOX16	standard error	CmLOX17	standard error	CmLOX18	standard error
	1	0	1	0	1	0	1	0	1	0	1	0
	1.556	0.10704	34.3277	0.85422	6.5373	0.73151	8.5213	0.25918	0.6177	0.13093	1.4463	0.1258
	3.279	0.06011	42.064	1.03134	15.8697	0.259	9.2863	0.22151	0.5837	0.17219	1.6127	0.14968
	2.4387	0.10201	32.6683	1.50666	3.2983	0.13189	28.9757	0.81749	2.7843	0.06172	1.4973	0.11475

## Sheet: Sheet7
Relative expression CmAAT01-04
	CmAAT01	standard error	CmAAT02	standard error	CmAAT03	standard error	CmAAT04	standard error
5DAA	1	0	1	0	1	0	1	0
15DAA	0.283	0.03272	4.1897	1.20615	3.6763	0.34712	0.2373	0.09342
25DAA	673.9	76.6503	16665	3.6	2.5657	0.16861	0.302	0.03061
35DAA	530735	76.1347	108516	44.942	0.2437	0.0703	1.4233	0.10422

## Sheet: Sheet8
Relative expression CmSS1,CmSPS1
	CmSS1	standard error	CmSPS1	standard error
5DAA	1	0	1	0
15DAA	5.62	0.17034	1.4927	0.20306
25DAA	16.8023	0.14525	6.0823	0.25142
35DAA	33.3323	0.74307	6.504	0.26423
